# Supplementary material for: Detecting coordinated regulation of multi-protein complexes using logic analysis of gene expression
Source: BMC Syst Biol. 2009 Dec 14;3:115. doi: 10.1186/1752-0509-3-115 (PMC2804736; doi:10.1186/1752-0509-3-115)
Supplement: Additional file 4 — Table S3: Identified triplet complexes that have coordinated regulation obeying the AND logic function [file 1752-0509-3-115-S4.XLS]

## Sheet: Tab_PvalFree_Exp15_CompMIPSInt_
Table S3: Examples of triplet complexes that have coordinated regulation obeying the AND logic function
Compex1 (MIPS/Intact ID)*	Compex2 (MIPS/Intact ID)*	Compex3 (MIPS/Intact ID)*	# identified triplets (subunits of the same complexes)
(+)Succinate dehydrogenase complex (complex II) (420.20)	(-)cytoplasmic ribosomal small subunit (500.40.20)	(-)Ribosome-associated complex (RAC) (CMP000746)	13
(+)Aut2p/Aut7p complex (260.100)	(-)cytoplasmic ribosomal large subunit (500.40.10)	(-)cytoplasmic ribosomal small subunit (500.40.20)	12
(-)cytoplasmic ribosomal large subunit (500.40.10)	(-)RNA polymerase III (CMP000661)	(-)M-Pol II complex (CMP000694)	7
(-)cytoplasmic ribosomal large subunit (500.40.10)	(-)RNA polymerase I (510.10)	(-)M-Pol II complex (CMP000694)	7
(+)Cytochrome bc1 complex (Ubiquinol-cytochrome c reductase complex, complex III) (420.30)	(-)cytoplasmic ribosomal large subunit (500.40.10)	(-)RNA polymerase II (510.40.10)	6
(+)Cytochrome bc1 complex (Ubiquinol-cytochrome c reductase complex, complex III) (420.30)	(-)cytoplasmic ribosomal large subunit (500.40.10)	(-)RNA polymerase I (510.10)	6
(+)Cytochrome bc1 complex (Ubiquinol-cytochrome c reductase complex, complex III) (420.30)	(-)cytoplasmic ribosomal large subunit (500.40.10)	(-)RNA polymerase III (CMP000661)	6
(-)eIF2B (500.10.30)	(-)cytoplasmic ribosomal large subunit (500.40.10)	(-)RNA polymerase III (CMP000661)	5
(-)eIF2B (500.10.30)	(-)cytoplasmic ribosomal large subunit (500.40.10)	(-)RNA polymerase I (510.10)	5
(-)cytoplasmic ribosomal large subunit (500.40.10)	(-)N-terminal acetyltransferase A complex (CMP000560)	(+)mannosyl phosphorylinositol ceramide synthase SUR1:CSG2 (CMP000568)	4
(-)cytoplasmic ribosomal large subunit (500.40.10)	(-)RNA polymerase II (510.40.10)	(-)M-Pol II complex (CMP000694)	4
(+)Succinate dehydrogenase complex (complex II) (420.20)	(-)cytoplasmic ribosomal large subunit (500.40.10)	(-)Ribosome-associated complex (RAC) (CMP000746)	4
(-)eIF2 (500.10.20)	(-)cytoplasmic ribosomal large subunit (500.40.10)	(-)RNA polymerase III (CMP000661)	4
(-)eIF2 (500.10.20)	(-)cytoplasmic ribosomal large subunit (500.40.10)	(-)RNA polymerase I (510.10)	4
(-)cytoplasmic ribosomal small subunit (500.40.20)	(-)N-terminal acetyltransferase A complex (CMP000560)	(+)mannosyl phosphorylinositol ceramide synthase SUR1:CSG2 (CMP000568)	4
(+)Protein phosphatase type 1 complex (450)	(-)cytoplasmic ribosomal small subunit (500.40.20)	(+)cytochrome c oxidase (CMP000550)	4
(-)eIF2B (500.10.30)	(-)RNA polymerase I (510.10)	(+)cytochrome c oxidase (CMP000550)	3
(-)eIF2B (500.10.30)	(-)cytoplasmic ribosomal large subunit (500.40.10)	(-)RNA polymerase II (510.40.10)	3
(-)eIF2 (500.10.20)	(-)RNA polymerase I (510.10)	(-)M-Pol II complex (CMP000694)	3
(-)eIF2 (500.10.20)	(-)RNA polymerase I (510.10)	(+)cytochrome c oxidase (CMP000550)	3
(-)eIF2 (500.10.20)	(-)RNA polymerase II (510.40.10)	(-)M-Pol II complex (CMP000694)	3
(-)Chaperonine containing T-complex TRiC (TCP RING Complex) (130)	(+)cytochrome c oxidase (CMP000550)	(-)RNA polymerase III (CMP000661)	3
(-)Chaperonine containing T-complex TRiC (TCP RING Complex) (130)	(-)RNA polymerase II (510.40.10)	(+)cytochrome c oxidase (CMP000550)	3
(-)Chaperonine containing T-complex TRiC (TCP RING Complex) (130)	(-)RNA polymerase I (510.10)	(+)cytochrome c oxidase (CMP000550)	3
(-)eIF2 (500.10.20)	(-)RNA polymerase III (CMP000661)	(-)M-Pol II complex (CMP000694)	3
(+)SNF1 complex (470.10)	(-)cytoplasmic ribosomal large subunit (500.40.10)	(+)CCAAT-binding factor complex (510.160)	3
(-)eIF2 (500.10.20)	(+)cytochrome c oxidase (CMP000550)	(-)RNA polymerase III (CMP000661)	3
(+)SNF1 complex (470.10)	(-)cytoplasmic ribosomal small subunit (500.40.20)	(+)CCAAT-binding factor complex (510.160)	3
(-)eIF2B (500.10.30)	(+)cytochrome c oxidase (CMP000550)	(-)RNA polymerase III (CMP000661)	3
(-)eIF2B (500.10.30)	(-)RNA polymerase II (510.40.10)	(+)cytochrome c oxidase (CMP000550)	3
(-)eIF4A (500.10.50)	(-)RNA polymerase II (510.40.10)	(-)M-Pol II complex (CMP000694)	2
(-)eIF4A (500.10.50)	(-)RNA polymerase I (510.10)	(-)M-Pol II complex (CMP000694)	2
(-)Cytoplasmic ribosomes (500.40)	(-)RNA polymerase II (510.40.10)	(-)M-Pol II complex (CMP000694)	2
(-)eIF4A (500.10.50)	(-)RNA polymerase III (CMP000661)	(-)M-Pol II complex (CMP000694)	2
(+)Cytochrome bc1 complex (Ubiquinol-cytochrome c reductase complex, complex III) (420.30)	(-)cytoplasmic ribosomal small subunit (500.40.20)	(+)Peroxisomal ABC transporter complex PXA1:PXA2 (CMP000559)	2
(+)Cytochrome bc1 complex (Ubiquinol-cytochrome c reductase complex, complex III) (420.30)	(+)SNF1 complex (470.10)	(-)cytoplasmic ribosomal large subunit (500.40.10)	2
(+)Protein phosphatase type 1 complex (450)	(-)eIF4F (500.10.80)	(+)cytochrome c oxidase (CMP000550)	2
(-)eIF4A (500.10.50)	(+)cytochrome c oxidase (CMP000550)	(-)RNA polymerase III (CMP000661)	2
(+)Catalase A (123.10)	(+)Protein phosphatase type 1 complex (450)	(-)RNA polymerase III (CMP000661)	2
(+)cAMP-dependent protein kinase (110)	(+)Protein phosphatase type 1 complex (450)	(-)cytoplasmic ribosomal large subunit (500.40.10)	2
(-)eIF4A (500.10.50)	(-)RNA polymerase II (510.40.10)	(+)cytochrome c oxidase (CMP000550)	2
(+)Catalase A (123.10)	(+)Cytochrome bc1 complex (Ubiquinol-cytochrome c reductase complex, complex III) (420.30)	(-)cytoplasmic ribosomal small subunit (500.40.20)	2
(-)Cytoplasmic ribosomes (500.40)	(-)RNA polymerase I (510.10)	(-)M-Pol II complex (CMP000694)	2
(-)eIF4F (500.10.80)	(-)cytoplasmic ribosomal small subunit (500.40.20)	(+)cytochrome c oxidase (CMP000550)	2
(+)t-SNAREs (260.50.10)	(-)cytoplasmic ribosomal small subunit (500.40.20)	(-)GCN1-GCN20 complex (CMP000612)	2
(-)eIF3 (500.10.40)	(-)cytoplasmic ribosomal large subunit (500.40.10)	(+)CCAAT-binding factor complex (510.160)	2
(+)Protein phosphatase type 1 complex (450)	(-)eIF2B (500.10.30)	(+)cytochrome c oxidase (CMP000550)	2
(-)Cytoplasmic ribosomes (500.40)	(-)RNA polymerase III (CMP000661)	(-)M-Pol II complex (CMP000694)	2
(-)PCNA (410.40.10)	(+)Cytochrome bc1 complex (Ubiquinol-cytochrome c reductase complex, complex III) (420.30)	(-)eIF2 (500.10.20)	2
(-)eIF2 (500.10.20)	(-)RNA polymerase II (510.40.10)	(+)cytochrome c oxidase (CMP000550)	2
(-)eIF4A (500.10.50)	(-)RNA polymerase I (510.10)	(+)cytochrome c oxidase (CMP000550)	2
(+)Cytochrome bc1 complex (Ubiquinol-cytochrome c reductase complex, complex III) (420.30)	(-)cytoplasmic ribosomal small subunit (500.40.20)	(-)Ribosome-associated complex (RAC) (CMP000746)	2
(+)Protein phosphatase type 1 complex (450)	(+)cytochrome c oxidase (CMP000550)	(-)M-Pol II complex (CMP000694)	2
(-)prefoldin (CMP000526)	(-)N-terminal acetyltransferase A complex (CMP000560)	(+)mannosyl phosphorylinositol ceramide synthase SUR1:CSG2 (CMP000568)	1
(+)Cyclin-dependent protein kinase holoenzyme complex (133.20)	(+)Aut2p/Aut7p complex (260.100)	(-)M-Pol II complex (CMP000694)	1
(+)Catalase A (123.10)	(-)Chaperonine containing T-complex TRiC (TCP RING Complex) (130)	(-)GCN1-GCN20 complex (CMP000612)	1
(+)t-SNAREs (260.50.10)	(-)GCN1-GCN20 complex (CMP000612)	(-)exosome complex, nuclear (CMP000672)	1
(+)Catalase A (123.10)	(-)eIF2B (500.10.30)	(-)nascent polypeptide-associated complex NAC (CMP000537)	1
(+)SNF1 complex (470.10)	(-)eIF1 (500.10.10)	(+)CCAAT-binding factor complex (510.160)	1
(-)eIF4F (500.10.80)	(-)FACT complex (CMP000540)	(-)eRF1 - eukaryotic peptide chain release factor complex (CMP000686)	1
(+)Catalase A (123.10)	(-)nascent polypeptide-associated complex NAC (CMP000537)	(-)GCN1-GCN20 complex (CMP000612)	1
(+)Succinate dehydrogenase complex (complex II) (420.20)	(-)Cytoplasmic ribosomes (500.40)	(-)Ribosome-associated complex (RAC) (CMP000746)	1
(-)PCNA (410.40.10)	(-)eIF2B (500.10.30)	(+)CCAAT-binding factor complex (510.160)	1
(+)Catalase A (123.10)	(-)eIF5 (500.10.90)	(-)nascent polypeptide-associated complex NAC (CMP000537)	1
(-)Pyruvate kinase (380)	(-)eIF4F (500.10.80)	(-)eRF1 - eukaryotic peptide chain release factor complex (CMP000686)	1
(+)Catalase A (123.10)	(+)Aut2p/Aut7p complex (260.100)	(-)eIF2B (500.10.30)	1
(-)Chaperonine containing T-complex TRiC (TCP RING Complex) (130)	(+)Pyruvate dehydrogenase (390)	(-)TFIID complex (CMP000604)	1
(+)CCAAT-binding factor complex (510.160)	(+)Sin3 complex (510.190.150)	(-)exosome complex, nuclear (CMP000672)	1
(-)FACT complex (CMP000540)	(-)eIF4E (CMP000648)	(-)eRF1 - eukaryotic peptide chain release factor complex (CMP000686)	1
(+)Catalase A (123.10)	(-)nascent polypeptide-associated complex NAC (CMP000537)	(+)NEF4 complex (CMP000601)	1
(+)t-SNAREs (260.50.10)	(-)GCN1-GCN20 complex (CMP000612)	(-)exosome complex, cytoplasmic (CMP000673)	1
(-)Casein kinase I (120.10)	(-)COPII (260.30.20)	(-)PAF1 complex-PAF1C (CMP000542)	1
(-)V-ATPase complex (220)	(-)gamma-tubulin complex (480.10.05)	(-)SWR1 complex (CMP000571)	1
(-)V-ATPase complex (220)	(-)gamma-tubulin complex (480.10.05)	(-)R2TP complex (CMP000607)	1
(+)SNF1 complex (470.10)	(-)Cytoplasmic ribosomes (500.40)	(-)Gin4 complex (CMP000755)	1
(-)V-ATPase complex (220)	(-)gamma-tubulin complex (480.10.05)	(-)INO80 complex (CMP000549)	1
(-)PCNA (410.40.10)	(+)Cytochrome bc1 complex (Ubiquinol-cytochrome c reductase complex, complex III) (420.30)	(+)Sin3 complex (510.190.150)	1
(-)pre mRNA3'-end processing factor CFI (440.10.10)	(-)eIF5 (500.10.90)	(-)TRAMP5 complex (CMP000702)	1
(-)Oligosaccharyltransferase (520.20)	(-)Signal recognition particle receptor (SR) (520.50)	(+)LMA1 complex (CMP000565)	1
(-)V-ATPase complex (220)	(-)Commitment complex (440.30.13)	(-)gamma-tubulin complex (480.10.05)	1
(+)Catalase A (123.10)	(+)CTF19 complex (CMP000516)	(-)nascent polypeptide-associated complex NAC (CMP000537)	1
(-)Pyruvate kinase (380)	(-)eIF4F (500.10.80)	(-)eRF3 (500.30.30)	1
(+)Catalase A (123.10)	(+)NEF2 complex (510.180.10.20)	(-)nascent polypeptide-associated complex NAC (CMP000537)	1
(+)Catalase A (123.10)	(-)eIF2B (500.10.30)	(-)GCN1-GCN20 complex (CMP000612)	1
(-)eRF3 (500.30.30)	(-)FACT complex (CMP000540)	(-)eIF4E (CMP000648)	1
(-)Pyruvate kinase (380)	(-)eIF4E (CMP000648)	(-)eRF1 - eukaryotic peptide chain release factor complex (CMP000686)	1
(+)1,6-beta-D-glucan synthase (190.20)	(+)Isocitrate lyase (253)	(+)mitochondrial ribosomal small subunit (500.60.20)	1
(-)eIF1 (500.10.10)	(-)N-terminal acetyltransferase A complex (CMP000560)	(+)mannosyl phosphorylinositol ceramide synthase SUR1:CSG2 (CMP000568)	1
(-)eIF4F (500.10.80)	(-)eRF3 (500.30.30)	(-)FACT complex (CMP000540)	1
(-)pre mRNA3'-end processing factor CFI (440.10.10)	(-)eIF5 (500.10.90)	(-)TRAMP complex (CMP000701)	1
(-)pre mRNA3'-end processing factor CFI (440.10.10)	(-)eIF2 (500.10.20)	(-)TRAMP complex (CMP000701)	1
(-)Chaperonine containing T-complex TRiC (TCP RING Complex) (130)	(+)Pyruvate dehydrogenase (390)	(-)TFIIIB (510.140)	1
(+)Catalase A (123.10)	(+)Aut2p/Aut7p complex (260.100)	(-)nascent polypeptide-associated complex NAC (CMP000537)	1
(-)Casein kinase I (120.10)	(-)Nucleosomal protein complex (320)	(+)mannosyl phosphorylinositol ceramide synthase SUR1:CSG2 (CMP000568)	1
(+)Catalase A (123.10)	(+)Cytochrome bc1 complex (Ubiquinol-cytochrome c reductase complex, complex III) (420.30)	(-)Signal recognition particle receptor (SR) (520.50)	1
(-)Pyruvate kinase (380)	(-)eRF3 (500.30.30)	(-)eIF4E (CMP000648)	1
(+)CCAAT-binding factor complex (510.160)	(+)Sin3 complex (510.190.150)	(-)exosome complex, cytoplasmic (CMP000673)	1
(-)Nucleosomal protein complex (320)	(+)mannosyl phosphorylinositol ceramide synthase SUR1:CSG2 (CMP000568)	(-)GCN1-GCN20 complex (CMP000612)	1
(-)pre mRNA3'-end processing factor CFI (440.10.10)	(-)eIF2 (500.10.20)	(-)TRAMP5 complex (CMP000702)	1
(-)Casein kinase I (120.10)	(+)Protein phosphatase type 1 complex (450)	(-)tRNA (adenine-N(1)-)-methyltransferase (CMP000556)	1
* (+)Complex encoded subunits are induced
* (-)Complex encoded subunits are repressed
* (-/+)Complex encoded subunits are both repressed and induced
