# Supplementary material for: Detecting coordinated regulation of multi-protein complexes using logic analysis of gene expression
Source: BMC Syst Biol. 2009 Dec 14;3:115. doi: 10.1186/1752-0509-3-115 (PMC2804736; doi:10.1186/1752-0509-3-115)
Supplement: Additional file 5 — Table S4: Identified triplet complexes that have coordinated regulation obeying the XOR logic function [file 1752-0509-3-115-S5.XLS]

## Sheet: Tab_PvalFree_Exp15_CompMIPSInt_
Table S4: Examples of triplet complexes that have coordinated regulation obeying the XOR logic function
Compex1 (MIPS/Intact ID)*	Compex2 (MIPS/Intact ID)*	Compex3 (MIPS/Intact ID)*	# identified triplets (subunits of the same complexes)
(+)Protein phosphatase type 1 complex (450)	(-)cytoplasmic ribosomal large subunit (500.40.10)	(+)26S proteasome (CMP000624)	47
(-/+)rRNA splicing (processome complex) (440.30.20)	(-)cytoplasmic ribosomal large subunit (500.40.10)	(+)26S proteasome (CMP000624)	37
(-/+)rRNA splicing (processome complex) (440.30.20)	(+)20S proteasome (360.10.10)	(-)cytoplasmic ribosomal large subunit (500.40.10)	32
(-)RNA polymerase I (510.10)	(-)cytoplasmic ribosomal large subunit (500.40.10)	(+)26S proteasome (CMP000624)	30
(+)Protein phosphatase type 1 complex (450)	(+)20S proteasome (360.10.10)	(-)cytoplasmic ribosomal large subunit (500.40.10)	30
(+)Protein phosphatase type 1 complex (450)	(-)cytoplasmic ribosomal small subunit (500.40.20)	(+)26S proteasome (CMP000624)	29
(-)RNA polymerase I (510.10)	(-)cytoplasmic ribosomal small subunit (500.40.20)	(+)26S proteasome (CMP000624)	23
(-)cytoplasmic ribosomal large subunit (500.40.10)	(-)Tubulin complex (140.30.10)	(+)TORC2 (CMP000723)	23
(-)cytoplasmic ribosomal large subunit (500.40.10)	(+)Catalase A (123.10)	(+)26S proteasome (CMP000624)	23
(-)RNA polymerase III (CMP000661)	(-)cytoplasmic ribosomal large subunit (500.40.10)	(+)26S proteasome (CMP000624)	23
(-)Elongator complex (CMP000579)	(-)cytoplasmic ribosomal large subunit (500.40.10)	(+)26S proteasome (CMP000624)	22
(-)RNA polymerase I (510.10)	(+)20S proteasome (360.10.10)	(-)cytoplasmic ribosomal large subunit (500.40.10)	21
(-)RPD3L complex (CMP000614)	(-)cytoplasmic ribosomal large subunit (500.40.10)	(-)cytoplasmic ribosomal small subunit (500.40.20)	21
(+)Protein phosphatase type 1 complex (450)	(+)20S proteasome (360.10.10)	(-)cytoplasmic ribosomal small subunit (500.40.20)	20
(-)cytoplasmic ribosomal large subunit (500.40.10)	(+)Catalase A (123.10)	(+)19S regulator (360.10.20)	19
(-)cytoplasmic ribosomal large subunit (500.40.10)	(-)COPII (260.30.20)	(+)TORC2 (CMP000723)	19
(-)cytoplasmic ribosomal large subunit (500.40.10)	(+)UDP-N-acetylglucosamine transferase (CMP000609)	(-)Spindle-assembly checkpoint complex (CMP000715)	19
(-)Elongator complex (CMP000579)	(+)20S proteasome (360.10.10)	(-)cytoplasmic ribosomal large subunit (500.40.10)	19
(-)cytoplasmic ribosomal large subunit (500.40.10)	(+)UDP-N-acetylglucosamine transferase (CMP000609)	(-)MAD2-CDC20 complex (CMP000714)	19
(-)RNA polymerase III (CMP000661)	(-)cytoplasmic ribosomal small subunit (500.40.20)	(+)26S proteasome (CMP000624)	19
(+)Protein phosphatase type 1 complex (450)	(+)19S regulator (360.10.20)	(-)cytoplasmic ribosomal large subunit (500.40.10)	17
(-)cytoplasmic ribosomal large subunit (500.40.10)	(-)V-ATPase complex (220)	(+)TORC2 (CMP000723)	17
(+)TRAMP complex (CMP000701)	(-)cytoplasmic ribosomal large subunit (500.40.10)	(-)RPD3L complex (CMP000614)	17
(-)tRNA (adenine-N(1)-)-methyltransferase (CMP000556)	(-)cytoplasmic ribosomal large subunit (500.40.10)	(+)26S proteasome (CMP000624)	17
(-)RNA polymerase III (CMP000661)	(-)Tubulin complex (140.30.10)	(+)TORC2 (CMP000723)	16
(-)RNA polymerase III (CMP000661)	(+)20S proteasome (360.10.10)	(-)cytoplasmic ribosomal large subunit (500.40.10)	16
(+)Aut2p/Aut7p complex (260.100)	(-/+)Pre-replicative complex (410.35)	(-)cytoplasmic ribosomal large subunit (500.40.10)	16
(-)TRAMP5 complex (CMP000702)	(-)cytoplasmic ribosomal large subunit (500.40.10)	(+)26S proteasome (CMP000624)	16
(-)TRAMP5 complex (CMP000702)	(+)20S proteasome (360.10.10)	(-)cytoplasmic ribosomal large subunit (500.40.10)	16
(-)TRAMP complex (CMP000701)	(+)20S proteasome (360.10.10)	(-)cytoplasmic ribosomal large subunit (500.40.10)	15
(-)cytoplasmic ribosomal large subunit (500.40.10)	(-)COPII (260.30.20)	(+)TORC1 (CMP000722)	15
(-)RNA polymerase I (510.10)	(+)19S regulator (360.10.20)	(-)cytoplasmic ribosomal small subunit (500.40.20)	15
(-)cytoplasmic ribosomal small subunit (500.40.20)	(+)Catalase A (123.10)	(+)26S proteasome (CMP000624)	15
(-)cytoplasmic ribosomal large subunit (500.40.10)	(+)NuA4 complex (CMP000611)	(+)TORC1 (CMP000722)	15
(-)tRNA (adenine-N(1)-)-methyltransferase (CMP000556)	(-)cytoplasmic ribosomal small subunit (500.40.20)	(+)26S proteasome (CMP000624)	15
(-)RNA polymerase III (CMP000661)	(+)19S regulator (360.10.20)	(-)cytoplasmic ribosomal small subunit (500.40.20)	15
(-)cytoplasmic ribosomal large subunit (500.40.10)	(+)NuA4 complex (CMP000611)	(+)TORC2 (CMP000723)	15
(-)TRAMP complex (CMP000701)	(-)cytoplasmic ribosomal large subunit (500.40.10)	(+)26S proteasome (CMP000624)	15
(-)TRAMP complex (CMP000701)	(+)20S proteasome (360.10.10)	(-)cytoplasmic ribosomal small subunit (500.40.20)	14
(-)rRNA splicing (processome complex) (440.30.20)	(+)20S proteasome (360.10.10)	(-)cytoplasmic ribosomal small subunit (500.40.20)	14
(-)RNA polymerase II (510.40.10)	(-)cytoplasmic ribosomal small subunit (500.40.20)	(+)26S proteasome (CMP000624)	14
(-)TRAMP complex (CMP000701)	(-)cytoplasmic ribosomal small subunit (500.40.20)	(+)26S proteasome (CMP000624)	14
(-)cytoplasmic ribosomal large subunit (500.40.10)	(-)Nuclear pore complex (NPC) (CMP000682)	(+)TORC2 (CMP000723)	14
(-)rRNA splicing (processome complex) (440.30.20)	(-)cytoplasmic ribosomal small subunit (500.40.20)	(+)26S proteasome (CMP000624)	14
(-)tRNA (adenine-N(1)-)-methyltransferase (CMP000556)	(+)20S proteasome (360.10.10)	(-)cytoplasmic ribosomal large subunit (500.40.10)	14
(-)TRAMP5 complex (CMP000702)	(+)20S proteasome (360.10.10)	(-)cytoplasmic ribosomal small subunit (500.40.20)	14
(-)TRAMP5 complex (CMP000702)	(-)cytoplasmic ribosomal small subunit (500.40.20)	(+)26S proteasome (CMP000624)	14
(-)cytoplasmic ribosomal small subunit (500.40.20)	(+)Catalase A (123.10)	(+)19S regulator (360.10.20)	13
(-)RNA polymerase II (510.40.10)	(+)19S regulator (360.10.20)	(-)cytoplasmic ribosomal small subunit (500.40.20)	13
(-)cytoplasmic ribosomal large subunit (500.40.10)	(-)RNA polymerase I (510.10)	(+)26S proteasome (CMP000624)	13
(-)RNA polymerase I (510.10)	(-)Tubulin complex (140.30.10)	(+)TORC2 (CMP000723)	12
(-)cytoplasmic ribosomal large subunit (500.40.10)	(+)MATALPHA2:MATA1 (CMP000620)	(-)a-agglutinin (CMP000641)	12
(-)tRNA (adenine-N(1)-)-methyltransferase (CMP000556)	(+)20S proteasome (360.10.10)	(-)cytoplasmic ribosomal small subunit (500.40.20)	12
(-)V-ATPase complex (220)	(-)cytoplasmic ribosomal large subunit (500.40.10)	(+)TORC2 (CMP000723)	12
(-)cytoplasmic ribosomal large subunit (500.40.10)	(+)MATALPHA2:MCM1 tetramer (CMP000619)	(-)a-agglutinin (CMP000641)	12
(-)cytoplasmic ribosomal large subunit (500.40.10)	(-)Septin complex (140.10.20)	(+)TORC2 (CMP000723)	12
(-)Fatty acid synthetase, cytoplasmic (170)	(-)Tubulin complex (140.30.10)	(-)cytoplasmic ribosomal small subunit (500.40.20)	12
(-)cytoplasmic ribosomal large subunit (500.40.10)	(+)TORC2 (CMP000723)	(-)Gin4 complex (CMP000755)	12
(+)TRAMP complex (CMP000701)	(-)cytoplasmic ribosomal small subunit (500.40.20)	(-)RPD3L complex (CMP000614)	12
(-)cytoplasmic ribosomal small subunit (500.40.20)	(-)cytoplasmic ribosomal large subunit (500.40.10)	(-)RPD3L complex (CMP000614)	12
(-)cytoplasmic ribosomal small subunit (500.40.20)	(+)UDP-N-acetylglucosamine transferase (CMP000609)	(-)Spindle-assembly checkpoint complex (CMP000715)	11
(-)exosome complex, cytoplasmic (CMP000673)	(-)Tubulin complex (140.30.10)	(+)TORC2 (CMP000723)	11
(-)exosome complex, nuclear (CMP000672)	(-)Tubulin complex (140.30.10)	(+)TORC2 (CMP000723)	11
(-)cytoplasmic ribosomal small subunit (500.40.20)	(+)UDP-N-acetylglucosamine transferase (CMP000609)	(-)MAD2-CDC20 complex (CMP000714)	11
(-)cytoplasmic ribosomal large subunit (500.40.10)	(-)Nuclear pore complex (NPC) (CMP000682)	(+)TORC1 (CMP000722)	11
(-)RNA polymerase III (CMP000661)	(-)V-ATPase complex (220)	(+)TORC2 (CMP000723)	11
(-)cytoplasmic ribosomal large subunit (500.40.10)	(-)Oligosaccharyltransferase (520.20)	(+)TORC2 (CMP000723)	10
(-)eIF3 (500.10.40)	(-)cytoplasmic ribosomal small subunit (500.40.20)	(+)26S proteasome (CMP000624)	10
(-)RNA polymerase III (CMP000661)	(-)COPI (260.30.10)	(+)TORC2 (CMP000723)	10
(-)cytoplasmic ribosomal large subunit (500.40.10)	(-)COPI (260.30.10)	(+)TORC2 (CMP000723)	10
(-)RNA polymerase II (510.40.10)	(-)Tubulin complex (140.30.10)	(+)TORC2 (CMP000723)	10
(-)cytoplasmic ribosomal large subunit (500.40.10)	(+)20S proteasome (360.10.10)	(-)rRNA splicing (processome complex) (440.30.20)	10
(-)eIF3 (500.10.40)	(-)cytoplasmic ribosomal large subunit (500.40.10)	(+)26S proteasome (CMP000624)	10
(-)cytoplasmic ribosomal large subunit (500.40.10)	(-)Chaperonine containing T-complex TRiC (TCP RING Complex) (130)	(+)TORC2 (CMP000723)	10
(-)Nucleosomal protein complex (320)	(-)cytoplasmic ribosomal small subunit (500.40.20)	(+)26S proteasome (CMP000624)	10
(-)cytoplasmic ribosomal small subunit (500.40.20)	(-)V-ATPase complex (220)	(+)TORC2 (CMP000723)	10
(-)RNA polymerase III (CMP000661)	(-)Nuclear pore complex (NPC) (CMP000682)	(+)TORC2 (CMP000723)	10
(-)cytoplasmic ribosomal large subunit (500.40.10)	(-)V-ATPase complex (220)	(+)TORC1 (CMP000722)	10
(-)Elongator complex (CMP000579)	(-)cytoplasmic ribosomal small subunit (500.40.20)	(+)26S proteasome (CMP000624)	9
(-)NOC1:NOC2 complex (CMP000687)	(-)cytoplasmic ribosomal large subunit (500.40.10)	(+)26S proteasome (CMP000624)	9
(-)cytoplasmic ribosomal large subunit (500.40.10)	(+)20S proteasome (360.10.10)	(-)RNA polymerase I (510.10)	9
(-)V-ATPase complex (220)	(-)RNA polymerase III (CMP000661)	(+)TORC2 (CMP000723)	9
(-)Fatty acid synthetase, cytoplasmic (170)	(-)COPI (260.30.10)	(-)cytoplasmic ribosomal small subunit (500.40.20)	9
(-)eIF2B (500.10.30)	(-)cytoplasmic ribosomal small subunit (500.40.20)	(-)RPD3L complex (CMP000614)	9
(-)Fatty acid synthetase, cytoplasmic (170)	(-)V-ATPase complex (220)	(-)cytoplasmic ribosomal small subunit (500.40.20)	9
(-)Elongator complex (CMP000579)	(+)Spliceosome (440.30.12)	(-)cytoplasmic ribosomal large subunit (500.40.10)	9
(-)exosome complex, nuclear (CMP000672)	(-)eEF1 (500.20.10)	(+)TORC2 (CMP000723)	9
(+)Protein phosphatase type 1 complex (450)	(+)19S regulator (360.10.20)	(-)cytoplasmic ribosomal small subunit (500.40.20)	9
(-)exosome complex, cytoplasmic (CMP000673)	(-)eEF1 (500.20.10)	(+)TORC2 (CMP000723)	9
(-)RNA polymerase III (CMP000661)	(-)COPII (260.30.20)	(+)TORC2 (CMP000723)	8
(-)cytoplasmic ribosomal small subunit (500.40.20)	(-)Fatty acid synthetase, cytoplasmic (170)	(-)V-ATPase complex (220)	8
(-)cytoplasmic ribosomal large subunit (500.40.10)	(-)Tubulin complex (140.30.10)	(-)Elongator complex (CMP000579)	8
(-)a-agglutinin (CMP000641)	(-)Tubulin complex (140.30.10)	(-)cytoplasmic ribosomal small subunit (500.40.20)	8
(-)COPII (260.30.20)	(-)cytoplasmic ribosomal large subunit (500.40.10)	(-)Elongator complex (CMP000579)	8
(-)exosome complex, nuclear (CMP000672)	(-)V-ATPase complex (220)	(+)TORC2 (CMP000723)	8
(-)RNA polymerase III (CMP000661)	(+)MATALPHA2:MCM1 tetramer (CMP000619)	(-)a-agglutinin (CMP000641)	8
(-)Elongator complex (CMP000579)	(+)20S proteasome (360.10.10)	(-)cytoplasmic ribosomal small subunit (500.40.20)	8
(-)exosome complex, cytoplasmic (CMP000673)	(-)V-ATPase complex (220)	(+)TORC2 (CMP000723)	8
(-)RNA polymerase I (510.10)	(+)20S proteasome (360.10.10)	(-)cytoplasmic ribosomal small subunit (500.40.20)	8
(-)RNA polymerase III (CMP000661)	(+)MATALPHA2:MATA1 (CMP000620)	(-)a-agglutinin (CMP000641)	8
(-)Nucleosomal protein complex (320)	(+)20S proteasome (360.10.10)	(-)cytoplasmic ribosomal small subunit (500.40.20)	8
(+)TRAMP complex (CMP000701)	(-)cytoplasmic ribosomal large subunit (500.40.10)	(-)Oligosaccharyltransferase (520.20)	7
(+)Aut2p/Aut7p complex (260.100)	(+)Pre-replicative complex (410.35)	(-)cytoplasmic ribosomal small subunit (500.40.20)	7
(-)exosome complex, nuclear (CMP000672)	(-)COPI (260.30.10)	(+)TORC2 (CMP000723)	7
(-)exosome complex, cytoplasmic (CMP000673)	(-)COPI (260.30.10)	(+)TORC2 (CMP000723)	7
(-)cytoplasmic ribosomal small subunit (500.40.20)	(-)V-ATPase complex (220)	(+)TORC1 (CMP000722)	7
(-)eIF3 (500.10.40)	(+)20S proteasome (360.10.10)	(-)cytoplasmic ribosomal large subunit (500.40.10)	7
(+)t-SNAREs (260.50.10)	(-)cytoplasmic ribosomal small subunit (500.40.20)	(+)26S proteasome (CMP000624)	7
(-)RNA polymerase I (510.10)	(-)COPI (260.30.10)	(+)TORC2 (CMP000723)	7
(-)cytoplasmic ribosomal large subunit (500.40.10)	(-)SKI complex (CMP000720)	(+)TORC2 (CMP000723)	7
(-)Tubulin complex (140.30.10)	(-)RNA polymerase III (CMP000661)	(+)TORC2 (CMP000723)	7
(-)RNA polymerase III (CMP000661)	(+)Pre-replicative complex (410.35)	(-)Nuclear pore complex (NPC) (CMP000682)	7
(-)V-ATPase complex (220)	(-)RNA polymerase I (510.10)	(+)TORC2 (CMP000723)	7
(-)COPII (260.30.20)	(-)RNA polymerase III (CMP000661)	(+)TORC2 (CMP000723)	7
(+)UDP-N-acetylglucosamine transferase (CMP000609)	(+)Catalase A (123.10)	(-)cytoplasmic ribosomal large subunit (500.40.10)	7
(-)cytoplasmic ribosomal small subunit (500.40.20)	(-)Tubulin complex (140.30.10)	(-)Fatty acid synthetase, cytoplasmic (170)	7
(-)NOC2:NOC3 complex (CMP000688)	(-)cytoplasmic ribosomal large subunit (500.40.10)	(+)26S proteasome (CMP000624)	7
(+)t-SNAREs (260.50.10)	(-)cytoplasmic ribosomal large subunit (500.40.10)	(+)26S proteasome (CMP000624)	7
(-)cytoplasmic ribosomal large subunit (500.40.10)	(-)Commitment complex (440.30.13)	(+)TORC2 (CMP000723)	7
(-)RNA polymerase I (510.10)	(-)Tubulin complex (140.30.10)	(-)Elongator complex (CMP000579)	7
(-)cytoplasmic ribosomal small subunit (500.40.20)	(-)COPII (260.30.20)	(+)TORC2 (CMP000723)	7
(-)RNA polymerase III (CMP000661)	(+)Spliceosome (440.30.12)	(+)TORC2 (CMP000723)	7
(-)cytoplasmic ribosomal large subunit (500.40.10)	(-)Oligosaccharyltransferase (520.20)	(-)Elongator complex (CMP000579)	7
(-)V-ATPase complex (220)	(-)RNA polymerase II (510.40.10)	(+)TORC2 (CMP000723)	7
(-)cytoplasmic ribosomal large subunit (500.40.10)	(-)eEF1 (500.20.10)	(+)TORC2 (CMP000723)	7
(-)RNA polymerase III (CMP000661)	(-)Tubulin complex (140.30.10)	(+)TORC1 (CMP000722)	7
(+)t-SNAREs (260.50.10)	(+)19S regulator (360.10.20)	(-)cytoplasmic ribosomal small subunit (500.40.20)	7
(+)UDP-N-acetylglucosamine transferase (CMP000609)	(-)Mitochondrial processing protease (MPP) (350.30)	(-)cytoplasmic ribosomal large subunit (500.40.10)	7
(-)cytoplasmic ribosomal large subunit (500.40.10)	(-)Anthranilate synthase (70)	(-)Elongator complex (CMP000579)	6
(-)RNA polymerase III (CMP000661)	(-)Hexokinase 2 (225)	(+)TORC2 (CMP000723)	6
(-)RNA polymerase III (CMP000661)	(-)Septin complex (140.10.20)	(+)TORC2 (CMP000723)	6
(+)UDP-N-acetylglucosamine transferase (CMP000609)	(-)TOM - transport across the outer membrane (290.10)	(-)cytoplasmic ribosomal large subunit (500.40.10)	6
(-)eIF3 (500.10.40)	(+)20S proteasome (360.10.10)	(-)cytoplasmic ribosomal small subunit (500.40.20)	6
(+)TORC2 (CMP000723)	(-)Tubulin complex (140.30.10)	(-)Signal recognition particle (SRP) (520.40)	6
(+)Cytochrome bc1 complex (Ubiquinol-cytochrome c reductase complex, complex III) (420.30)	(-)Tubulin complex (140.30.10)	(+)TORC2 (CMP000723)	6
(-)RNA polymerase III (CMP000661)	(-)DNA ligases (410.40.50)	(+)Ribonucleoside-diphosphate reductase (430)	6
(+)UDP-N-acetylglucosamine transferase (CMP000609)	(-)TOM - transport across the outer membrane (290.10)	(-)cytoplasmic ribosomal small subunit (500.40.20)	6
(-)RNA polymerase III (CMP000661)	(-)NUP84 complex (310.40)	(+)TORC2 (CMP000723)	6
(-)COPII (260.30.20)	(-)exosome complex, nuclear (CMP000672)	(+)TORC2 (CMP000723)	6
(-)RNA polymerase III (CMP000661)	(+)TORC2 (CMP000723)	(-)Gin4 complex (CMP000755)	6
(-)Elongator complex (CMP000579)	(-)COPI (260.30.10)	(-)RNA polymerase III (CMP000661)	6
(-)RNA polymerase III (CMP000661)	(-)Tubulin complex (140.30.10)	(-)Elongator complex (CMP000579)	6
(-)cytoplasmic ribosomal small subunit (500.40.20)	(-)COPI (260.30.10)	(-)a-agglutinin (CMP000641)	6
(-)RNA polymerase III (CMP000661)	(-)Anthranilate synthase (70)	(-)Elongator complex (CMP000579)	6
(-)cytoplasmic ribosomal large subunit (500.40.10)	(-)eEF1 (500.20.10)	(+)TORC1 (CMP000722)	6
(-)RNA polymerase III (CMP000661)	(+)Spliceosome (440.30.12)	(-)Elongator complex (CMP000579)	6
(-)COPII (260.30.20)	(-)exosome complex, cytoplasmic (CMP000673)	(+)TORC2 (CMP000723)	6
(-)cytoplasmic ribosomal small subunit (500.40.20)	(-)eIF3 (500.10.40)	(-)RPD3L complex (CMP000614)	6
(+)Cytochrome bc1 complex (Ubiquinol-cytochrome c reductase complex, complex III) (420.30)	(+)Spliceosome (440.30.12)	(+)TORC2 (CMP000723)	6
(+)cytochrome c oxidase (CMP000550)	(-)V-ATPase complex (220)	(+)F0/F1 ATP synthase (complex V) (420.50)	6
(-)Hexokinase 2 (225)	(-)cytoplasmic ribosomal large subunit (500.40.10)	(+)TORC2 (CMP000723)	6
(-)RNA polymerase II (510.40.10)	(+)Pre-replicative complex (410.35)	(-)Nuclear pore complex (NPC) (CMP000682)	6
(-)cytoplasmic ribosomal large subunit (500.40.10)	(+)v-SNAREs (260.50.20)	(-)N-terminal acetyltransferase A complex (CMP000560)	6
(-)Fatty acid synthetase, cytoplasmic (170)	(+)Spliceosome (440.30.12)	(-)cytoplasmic ribosomal small subunit (500.40.20)	6
(+)Cytochrome bc1 complex (Ubiquinol-cytochrome c reductase complex, complex III) (420.30)	(-)V-ATPase complex (220)	(+)TORC2 (CMP000723)	6
(+)NuA4 complex (CMP000611)	(-)RNA polymerase III (CMP000661)	(+)TORC2 (CMP000723)	6
(-)RNA polymerase III (CMP000661)	(-)Tubulin complex (140.30.10)	(+)Pre-replicative complex (410.35)	6
(-)RNA polymerase III (CMP000661)	(-)TOM - transport across the outer membrane (290.10)	(+)TORC2 (CMP000723)	6
(-)cytoplasmic ribosomal small subunit (500.40.20)	(-)Tubulin complex (140.30.10)	(+)TORC2 (CMP000723)	6
(-)RNA polymerase II (510.40.10)	(-)COPI (260.30.10)	(+)TORC2 (CMP000723)	6
(-)cytoplasmic ribosomal large subunit (500.40.10)	(-)N-terminal acetyltransferase A complex (CMP000560)	(+)vacuolar cis-SNARE complex (CMP000676)	6
(-)RNA polymerase III (CMP000661)	(-)SKI complex (CMP000720)	(+)TORC2 (CMP000723)	6
(-)RNA polymerase I (510.10)	(-)Anthranilate synthase (70)	(-)Elongator complex (CMP000579)	6
(-)RNA polymerase III (CMP000661)	(-)Hexokinase 2 (225)	(+)TORC1 (CMP000722)	6
(+)Cytochrome bc1 complex (Ubiquinol-cytochrome c reductase complex, complex III) (420.30)	(-)COPII (260.30.20)	(+)TORC2 (CMP000723)	6
(-)Fatty acid synthetase, cytoplasmic (170)	(-)cytoplasmic ribosomal small subunit (500.40.20)	(-)Oligosaccharyltransferase (520.20)	6
(-)eRF3 (500.30.30)	(-)Tubulin complex (140.30.10)	(-)cytoplasmic ribosomal small subunit (500.40.20)	6
(-)eRF1 - eukaryotic peptide chain release factor complex (CMP000686)	(-)Tubulin complex (140.30.10)	(-)cytoplasmic ribosomal small subunit (500.40.20)	6
(-)RNA polymerase II (510.40.10)	(-)Nuclear pore complex (NPC) (CMP000682)	(+)TORC2 (CMP000723)	6
(-)cytoplasmic ribosomal large subunit (500.40.10)	(-)NUP84 complex (310.40)	(+)TORC2 (CMP000723)	6
(+)Isocitrate lyase (253)	(-)RNA polymerase III (CMP000661)	(-)Nuclear pore complex (NPC) (CMP000682)	6
(-)exosome complex, nuclear (CMP000672)	(-)Nuclear pore complex (NPC) (CMP000682)	(+)TORC2 (CMP000723)	6
(+)Cytochrome bc1 complex (Ubiquinol-cytochrome c reductase complex, complex III) (420.30)	(-)COPI (260.30.10)	(+)TORC2 (CMP000723)	6
(-)RNA polymerase I (510.10)	(+)Pre-replicative complex (410.35)	(-)Nuclear pore complex (NPC) (CMP000682)	6
(-)cytoplasmic ribosomal large subunit (500.40.10)	(-)Hexokinase 2 (225)	(+)TORC2 (CMP000723)	6
(+)Peroxisomal ABC transporter complex PXA1:PXA2 (CMP000559)	(-)cytoplasmic ribosomal large subunit (500.40.10)	(+)TORC2 (CMP000723)	6
(-)a-agglutinin (CMP000641)	(-/+)Septin complex (140.10.20)	(-)cytoplasmic ribosomal small subunit (500.40.20)	6
(-)RNA polymerase I (510.10)	(-)V-ATPase complex (220)	(+)TORC2 (CMP000723)	6
(-)exosome complex, cytoplasmic (CMP000673)	(-)Nuclear pore complex (NPC) (CMP000682)	(+)TORC2 (CMP000723)	6
(-)RNA polymerase I (510.10)	(-)Nuclear pore complex (NPC) (CMP000682)	(+)TORC2 (CMP000723)	6
(-)Anthranilate synthase (70)	(-)exosome complex, cytoplasmic (CMP000673)	(+)TORC2 (CMP000723)	5
(-)exosome complex, cytoplasmic (CMP000673)	(-)COPII (260.30.20)	(+)TORC2 (CMP000723)	5
(+)UDP-N-acetylglucosamine transferase (CMP000609)	(-)Mitochondrial processing protease (MPP) (350.30)	(-)cytoplasmic ribosomal small subunit (500.40.20)	5
(-)COPII (260.30.20)	(-)cytoplasmic ribosomal small subunit (500.40.20)	(-)a-agglutinin (CMP000641)	5
(-)Anthranilate synthase (70)	(-)exosome complex, nuclear (CMP000672)	(+)TORC2 (CMP000723)	5
(-)RNA polymerase III (CMP000661)	(-)COPI (260.30.10)	(-)Elongator complex (CMP000579)	5
(-)RNA polymerase III (CMP000661)	(+)Rhp55-Rhp57 complex (510.180.20)	(-)a-agglutinin (CMP000641)	5
(-)TRAMP5 complex (CMP000702)	(-)Tubulin complex (140.30.10)	(+)TORC2 (CMP000723)	5
(-)prefoldin (CMP000526)	(-)eEF1 (500.20.10)	(+)TORC2 (CMP000723)	5
(+)TRAMP complex (CMP000701)	(-)Phosphofructokinase (340)	(-)cytoplasmic ribosomal large subunit (500.40.10)	5
(-)RNA polymerase I (510.10)	(-)COPII (260.30.20)	(+)TORC2 (CMP000723)	5
(-)RNA polymerase III (CMP000661)	(-)Oligosaccharyltransferase (520.20)	(-)Elongator complex (CMP000579)	5
(+)MER2-MEI4-REC114 complex (CMP000763)	(-)RNA polymerase III (CMP000661)	(-)Nuclear pore complex (NPC) (CMP000682)	5
(-)exosome complex, nuclear (CMP000672)	(+)MAPK cascade complex (470.20)	(-)a-agglutinin (CMP000641)	5
(-)exosome complex, nuclear (CMP000672)	(-)Oligosaccharyltransferase (520.20)	(+)TORC2 (CMP000723)	5
(-)RNA polymerase II (510.40.10)	(-)COPII (260.30.20)	(+)TORC2 (CMP000723)	5
(-)cytoplasmic ribosomal small subunit (500.40.20)	(-)COPII (260.30.20)	(+)TORC1 (CMP000722)	5
(-)RNA polymerase III (CMP000661)	(-)eEF1 (500.20.10)	(-)Elongator complex (CMP000579)	5
(-)exosome complex, nuclear (CMP000672)	(-)COPII (260.30.20)	(+)TORC2 (CMP000723)	5
(-)a-agglutinin (CMP000641)	(-)COPI (260.30.10)	(-)cytoplasmic ribosomal small subunit (500.40.20)	5
(-)exosome complex, nuclear (CMP000672)	(+)F0/F1 ATP synthase (complex V) (420.50)	(-)exosome complex, cytoplasmic (CMP000673)	5
(-)RNA polymerase II (510.40.10)	(-)V-ATPase complex (220)	(+)TORC2 (CMP000723)	5
(-)COPII (260.30.20)	(-)cytoplasmic ribosomal large subunit (500.40.10)	(+)TORC2 (CMP000723)	5
(-)RNA polymerase I (510.10)	(-)Tubulin complex (140.30.10)	(+)TORC1 (CMP000722)	5
(-)RNA polymerase I (510.10)	(-)Hexokinase 2 (225)	(+)TORC1 (CMP000722)	5
(-)RNA polymerase I (510.10)	(-)SKI complex (CMP000720)	(+)TORC2 (CMP000723)	5
(-)RNA polymerase II (510.40.10)	(-)Tubulin complex (140.30.10)	(+)TORC1 (CMP000722)	5
(-)eEF1 (500.20.10)	(-)cytoplasmic ribosomal small subunit (500.40.20)	(-)eRF1 - eukaryotic peptide chain release factor complex (CMP000686)	5
(-)Chaperonine containing T-complex TRiC (TCP RING Complex) (130)	(-)Tubulin complex (140.30.10)	(+)TORC2 (CMP000723)	5
(-)RNA polymerase III (CMP000661)	(-)COPII (260.30.20)	(-)Elongator complex (CMP000579)	5
(-)exosome complex, nuclear (CMP000672)	(-)NUP84 complex (310.40)	(+)TORC2 (CMP000723)	5
(-)RNA polymerase III (CMP000661)	(-)Anthranilate synthase (70)	(+)TORC2 (CMP000723)	5
(-)exosome complex, cytoplasmic (CMP000673)	(-)SKI complex (CMP000720)	(+)TORC2 (CMP000723)	5
(+)Cytochrome bc1 complex (Ubiquinol-cytochrome c reductase complex, complex III) (420.30)	(-)Elongator complex (CMP000579)	(+)NuA4 complex (CMP000611)	5
(-)cytoplasmic ribosomal small subunit (500.40.20)	(+)NuA4 complex (CMP000611)	(+)TORC1 (CMP000722)	5
(-)exosome complex, cytoplasmic (CMP000673)	(-)Oligosaccharyltransferase (520.20)	(+)TORC2 (CMP000723)	5
(-)eEF1 (500.20.10)	(-)eRF3 (500.30.30)	(-)cytoplasmic ribosomal small subunit (500.40.20)	5
(-)Elongator complex (CMP000579)	(-)COPI (260.30.10)	(-)exosome complex, cytoplasmic (CMP000673)	5
(-)Elongator complex (CMP000579)	(-)eEF1 (500.20.10)	(-)exosome complex, nuclear (CMP000672)	5
(-)cytoplasmic ribosomal large subunit (500.40.10)	(+)Isocitrate dehydrogenase (250)	(-)RPD3L complex (CMP000614)	5
(-)exosome complex, cytoplasmic (CMP000673)	(-)eEF1 (500.20.10)	(+)TORC1 (CMP000722)	5
(-)exosome complex, nuclear (CMP000672)	(+)NuA4 complex (CMP000611)	(+)TORC2 (CMP000723)	5
(+)TORC2 (CMP000723)	(-)Anthranilate synthase (70)	(-)exosome complex, nuclear (CMP000672)	5
(-)Tubulin complex (140.30.10)	(-)Elongator complex (CMP000579)	(-)RNA polymerase III (CMP000661)	5
(+)MER2-MEI4-REC114 complex (CMP000763)	(-)RNA polymerase I (510.10)	(-)Nuclear pore complex (NPC) (CMP000682)	5
(+)Isocitrate lyase (253)	(-)RNA polymerase I (510.10)	(-)Nuclear pore complex (NPC) (CMP000682)	5
(-)exosome complex, cytoplasmic (CMP000673)	(+)NuA4 complex (CMP000611)	(+)TORC2 (CMP000723)	5
(-)exosome complex, nuclear (CMP000672)	(-)SKI complex (CMP000720)	(+)TORC2 (CMP000723)	5
(-)RNA polymerase I (510.10)	(+)TORC2 (CMP000723)	(-)Gin4 complex (CMP000755)	5
(-)RNA polymerase III (CMP000661)	(-)Mitochondrial processing protease (MPP) (350.30)	(+)TORC2 (CMP000723)	5
(+)Protein phosphatase type 1 complex (450)	(-)eIF4A (500.10.50)	(+)26S proteasome (CMP000624)	5
(-)GCN1-GCN20 complex (CMP000612)	(-)RNA polymerase III (CMP000661)	(+)TORC2 (CMP000723)	5
(-)Fatty acid synthetase, cytoplasmic (170)	(-)Commitment complex (440.30.13)	(-)cytoplasmic ribosomal small subunit (500.40.20)	5
(-)Anthranilate synthase (70)	(+)Cytochrome bc1 complex (Ubiquinol-cytochrome c reductase complex, complex III) (420.30)	(-)a-agglutinin (CMP000641)	5
(+)Isocitrate lyase (253)	(-)RNA polymerase II (510.40.10)	(-)Nuclear pore complex (NPC) (CMP000682)	5
(+)MER2-MEI4-REC114 complex (CMP000763)	(-)cytoplasmic ribosomal small subunit (500.40.20)	(-)RPD3L complex (CMP000614)	5
(-)exosome complex, cytoplasmic (CMP000673)	(+)MAPK cascade complex (470.20)	(-)a-agglutinin (CMP000641)	5
(-)Tubulin complex (140.30.10)	(+)cytochrome c oxidase (CMP000550)	(+)TORC2 (CMP000723)	5
(-)Elongator complex (CMP000579)	(-)COPI (260.30.10)	(-)exosome complex, nuclear (CMP000672)	5
(-)RNA polymerase I (510.10)	(-)Septin complex (140.10.20)	(+)TORC2 (CMP000723)	5
(+)Aut2p/Aut7p complex (260.100)	(+)Pre-replicative complex (410.35)	(-)RNA polymerase III (CMP000661)	5
(-)exosome complex, cytoplasmic (CMP000673)	(+)F0/F1 ATP synthase (complex V) (420.50)	(-)exosome complex, nuclear (CMP000672)	5
(+)TORC2 (CMP000723)	(-)Signal recognition particle (SRP) (520.40)	(-)Nuclear pore complex (NPC) (CMP000682)	5
(-)TRAMP complex (CMP000701)	(-)Tubulin complex (140.30.10)	(+)TORC2 (CMP000723)	5
(-)cytoplasmic ribosomal small subunit (500.40.20)	(-)Fatty acid synthetase, cytoplasmic (170)	(+)NuA4 complex (CMP000611)	5
(-)RNA polymerase III (CMP000661)	(+)v-SNAREs (260.50.20)	(+)TORC2 (CMP000723)	5
(-)RNA polymerase III (CMP000661)	(-)RSC complex, RSC2 form (CMP000547)	(-)Elongator complex (CMP000579)	5
(-)RNA polymerase I (510.10)	(-)Hexokinase 2 (225)	(+)TORC2 (CMP000723)	5
(-)cytoplasmic ribosomal large subunit (500.40.10)	(-)TOM - transport across the outer membrane (290.10)	(+)TORC2 (CMP000723)	5
(-)RNA polymerase I (510.10)	(-)DNA ligases (410.40.50)	(+)Ribonucleoside-diphosphate reductase (430)	5
(-)a-agglutinin (CMP000641)	(-)cytoplasmic ribosomal small subunit (500.40.20)	(-)Gin4 complex (CMP000755)	5
(-)cytoplasmic ribosomal large subunit (500.40.10)	(-)Fatty acid synthetase, cytoplasmic (170)	(-)Mitochondrial processing protease (MPP) (350.30)	5
(-)RNA polymerase III (CMP000661)	(-)RSC complex, RSC1 form (CMP000546)	(-)Elongator complex (CMP000579)	5
(-)RNA polymerase III (CMP000661)	(+)vacuolar cis-SNARE complex (CMP000676)	(+)TORC2 (CMP000723)	5
(-)cytoplasmic ribosomal large subunit (500.40.10)	(-)Hexokinase 2 (225)	(+)TORC1 (CMP000722)	5
(+)LMA1 complex (CMP000565)	(-)cytoplasmic ribosomal large subunit (500.40.10)	(-)RPD3L complex (CMP000614)	5
(-)Elongator complex (CMP000579)	(-)eEF1 (500.20.10)	(-)exosome complex, cytoplasmic (CMP000673)	5
(-)exosome complex, nuclear (CMP000672)	(-)eEF1 (500.20.10)	(+)TORC1 (CMP000722)	5
(+)TORC2 (CMP000723)	(-)Anthranilate synthase (70)	(-)exosome complex, cytoplasmic (CMP000673)	5
(-)exosome complex, cytoplasmic (CMP000673)	(-)NUP84 complex (310.40)	(+)TORC2 (CMP000723)	5
(-)exosome complex, cytoplasmic (CMP000673)	(-)V-ATPase complex (220)	(+)TORC1 (CMP000722)	4
(-)RNA polymerase III (CMP000661)	(-)Oligosaccharyltransferase (520.20)	(+)TORC2 (CMP000723)	4
(-)RNA polymerase II (510.40.10)	(-)SKI complex (CMP000720)	(+)TORC2 (CMP000723)	4
(-)RNA polymerase I (510.10)	(+)MATALPHA2:MATA1 (CMP000620)	(-)a-agglutinin (CMP000641)	4
(+)Cytochrome bc1 complex (Ubiquinol-cytochrome c reductase complex, complex III) (420.30)	(-)V-ATPase complex (220)	(+)TORC1 (CMP000722)	4
(-)cytoplasmic ribosomal large subunit (500.40.10)	(-)Mitochondrial processing protease (MPP) (350.30)	(+)TORC2 (CMP000723)	4
(+)COP9 signalosome complex (CMP000643)	(-)NUP84 complex (310.40)	(-)exosome complex, cytoplasmic (CMP000673)	4
(-)exosome complex, nuclear (CMP000672)	(-/+)Cyclin-dependent protein kinase holoenzyme complex (133.20)	(+)Pre-replicative complex (410.35)	4
(+)MER2-MEI4-REC114 complex (CMP000763)	(-)NUP84 complex (310.40)	(-)RNA polymerase III (CMP000661)	4
(-)Elongator complex (CMP000579)	(-)Tubulin complex (140.30.10)	(-)RNA polymerase III (CMP000661)	4
(+)Cytochrome bc1 complex (Ubiquinol-cytochrome c reductase complex, complex III) (420.30)	(-)Hexokinase 2 (225)	(+)TORC1 (CMP000722)	4
(-)RNA polymerase I (510.10)	(-)Tubulin complex (140.30.10)	(+)Pre-replicative complex (410.35)	4
(-)exosome complex, cytoplasmic (CMP000673)	(-)COPI (260.30.10)	(-)Elongator complex (CMP000579)	4
(-)RNA polymerase II (510.40.10)	(+)Spliceosome (440.30.12)	(+)TORC2 (CMP000723)	4
(-)a-agglutinin (CMP000641)	(-)Anthranilate synthase (70)	(-)Elongator complex (CMP000579)	4
(+)Cytochrome bc1 complex (Ubiquinol-cytochrome c reductase complex, complex III) (420.30)	(+)NuA4 complex (CMP000611)	(+)TORC1 (CMP000722)	4
(-)exosome complex, nuclear (CMP000672)	(-)Hexokinase 2 (225)	(+)TORC2 (CMP000723)	4
(-)exosome complex, cytoplasmic (CMP000673)	(-)Mitochondrial processing protease (MPP) (350.30)	(+)TORC2 (CMP000723)	4
(-)Tubulin complex (140.30.10)	(-)DNA polymerase alpha (I) - primase complex (410.40.60)	(-)exosome complex, nuclear (CMP000672)	4
(-)cytoplasmic ribosomal large subunit (500.40.10)	(+)Catalase A (123.10)	(+)20S proteasome (360.10.10)	4
(-)cytoplasmic ribosomal large subunit (500.40.10)	(-)FACT complex (CMP000540)	(+)TORC2 (CMP000723)	4
(-)Tubulin complex (140.30.10)	(-)RNA polymerase I (510.10)	(+)TORC2 (CMP000723)	4
(+)Cytochrome bc1 complex (Ubiquinol-cytochrome c reductase complex, complex III) (420.30)	(+)Spliceosome (440.30.12)	(+)TORC1 (CMP000722)	4
(-)RNA polymerase I (510.10)	(+)MATALPHA2:MCM1 tetramer (CMP000619)	(-)a-agglutinin (CMP000641)	4
(-)Elongator complex (CMP000579)	(-)Hexokinase 2 (225)	(+)26S proteasome (CMP000624)	4
(-)RNA polymerase III (CMP000661)	(+)Pre-replicative complex (410.35)	(-)Anthranilate synthase (70)	4
(+)TORC2 (CMP000723)	(-)COPI (260.30.10)	(-)Signal recognition particle (SRP) (520.40)	4
(-)cytoplasmic ribosomal small subunit (500.40.20)	(-)Anthranilate synthase (70)	(-)a-agglutinin (CMP000641)	4
(-)Tubulin complex (140.30.10)	(-)RNA polymerase II (510.40.10)	(+)TORC2 (CMP000723)	4
(-)RNA polymerase I (510.10)	(-)V-ATPase complex (220)	(-)Elongator complex (CMP000579)	4
(-)COPII (260.30.20)	(-)eRF3 (500.30.30)	(-)cytoplasmic ribosomal small subunit (500.40.20)	4
(-)a-agglutinin (CMP000641)	(+)Rhp55-Rhp57 complex (510.180.20)	(-)Elongator complex (CMP000579)	4
(-)a-agglutinin (CMP000641)	(-)cytoplasmic ribosomal small subunit (500.40.20)	(-)SKI complex (CMP000720)	4
(-)RNA polymerase III (CMP000661)	(-)V-ATPase complex (220)	(-)Elongator complex (CMP000579)	4
(-)exosome complex, nuclear (CMP000672)	(-)Hexokinase 2 (225)	(+)TORC1 (CMP000722)	4
(-)exosome complex, nuclear (CMP000672)	(-)Tubulin complex (140.30.10)	(-)Elongator complex (CMP000579)	4
(+)Catalase A (123.10)	(-)RNA polymerase III (CMP000661)	(+)TORC2 (CMP000723)	4
(-)RNA polymerase II (510.40.10)	(-)DNA ligases (410.40.50)	(+)Ribonucleoside-diphosphate reductase (430)	4
(-)RNA polymerase I (510.10)	(-)Mitochondrial processing protease (MPP) (350.30)	(+)TORC2 (CMP000723)	4
(-)RNA polymerase III (CMP000661)	(-)Nuclear pore complex (NPC) (CMP000682)	(+)MER2-MEI4-REC114 complex (CMP000763)	4
(-)Anthranilate synthase (70)	(+)Cytochrome bc1 complex (Ubiquinol-cytochrome c reductase complex, complex III) (420.30)	(+)TORC2 (CMP000723)	4
(-)DNA polymerase alpha (I) - primase complex (410.40.60)	(-)Chaperonine containing T-complex TRiC (TCP RING Complex) (130)	(-)Elongator complex (CMP000579)	4
(+)COP9 signalosome complex (CMP000643)	(-)cytoplasmic ribosomal large subunit (500.40.10)	(-)RPD3L complex (CMP000614)	4
(-)Chaperonine containing T-complex TRiC (TCP RING Complex) (130)	(+)Cytochrome bc1 complex (Ubiquinol-cytochrome c reductase complex, complex III) (420.30)	(+)TORC2 (CMP000723)	4
(-)COPII (260.30.20)	(-)RNA polymerase II (510.40.10)	(+)TORC2 (CMP000723)	4
(-)rRNA splicing (processome complex) (440.30.20)	(-)Cytoplasmic ribosomes (500.40)	(+)26S proteasome (CMP000624)	4
(-)Elongator complex (CMP000579)	(-)VTC complex (CMP000608)	(-)Nuclear pore complex (NPC) (CMP000682)	4
(-)cytoplasmic ribosomal small subunit (500.40.20)	(+)NuA4 complex (CMP000611)	(+)TORC2 (CMP000723)	4
(-)RNA polymerase I (510.10)	(-)RSC complex, RSC2 form (CMP000547)	(-)Elongator complex (CMP000579)	4
(-)Fatty acid synthetase, cytoplasmic (170)	(-)cytoplasmic ribosomal small subunit (500.40.20)	(-)SKI complex (CMP000720)	4
(-)Acetolactate synthase complex (40)	(+)F0/F1 ATP synthase (complex V) (420.50)	(-)Sec62-63 complex (520.10.20)	4
(+)MER2-MEI4-REC114 complex (CMP000763)	(+)v-SNAREs (260.50.20)	(-)RNA polymerase III (CMP000661)	4
(+)Cytochrome bc1 complex (Ubiquinol-cytochrome c reductase complex, complex III) (420.30)	(-)SKI complex (CMP000720)	(+)TORC2 (CMP000723)	4
(-)cytoplasmic ribosomal large subunit (500.40.10)	(+)Aut2p/Aut7p complex (260.100)	(+)Prohibitin complex (CMP000745)	4
(+)COP9 signalosome complex (CMP000643)	(-)NUP84 complex (310.40)	(-)exosome complex, nuclear (CMP000672)	4
(-)exosome complex, cytoplasmic (CMP000673)	(-)Hexokinase 2 (225)	(+)TORC2 (CMP000723)	4
(-)exosome complex, cytoplasmic (CMP000673)	(-)Elongator complex (CMP000579)	(+)NuA4 complex (CMP000611)	4
(+)t-SNAREs (260.50.10)	(+)20S proteasome (360.10.10)	(-)cytoplasmic ribosomal large subunit (500.40.10)	4
(-)COPII (260.30.20)	(-)exosome complex, nuclear (CMP000672)	(+)TORC1 (CMP000722)	4
(-)GCN1-GCN20 complex (CMP000612)	(+)Cytochrome bc1 complex (Ubiquinol-cytochrome c reductase complex, complex III) (420.30)	(+)TORC2 (CMP000723)	4
(-)eEF1 (500.20.10)	(+)Cytochrome bc1 complex (Ubiquinol-cytochrome c reductase complex, complex III) (420.30)	(+)TORC2 (CMP000723)	4
(-)COPII (260.30.20)	(-)exosome complex, cytoplasmic (CMP000673)	(+)TORC1 (CMP000722)	4
(-)RNA polymerase III (CMP000661)	(-)COPI (260.30.10)	(+)TORC1 (CMP000722)	4
(-)SKI complex (CMP000720)	(-)RNA polymerase III (CMP000661)	(+)TORC2 (CMP000723)	4
(+)UDP-N-acetylglucosamine transferase (CMP000609)	(-)eEF1 (500.20.10)	(-)cytoplasmic ribosomal small subunit (500.40.20)	4
(+)Cytochrome bc1 complex (Ubiquinol-cytochrome c reductase complex, complex III) (420.30)	(-)NUP84 complex (310.40)	(+)TORC2 (CMP000723)	4
(+)Cytochrome bc1 complex (Ubiquinol-cytochrome c reductase complex, complex III) (420.30)	(-)Hexokinase 2 (225)	(+)TORC2 (CMP000723)	4
(-)Fatty acid synthetase, cytoplasmic (170)	(-)Hexokinase 2 (225)	(-)cytoplasmic ribosomal small subunit (500.40.20)	4
(-)Mitochondrial processing protease (MPP) (350.30)	(-)Pyruvate kinase (380)	(+)F0/F1 ATP synthase (complex V) (420.50)	4
(-)FACT complex (CMP000540)	(-)Hexokinase 2 (225)	(+)F0/F1 ATP synthase (complex V) (420.50)	4
(-)RNA polymerase III (CMP000661)	(-)NUP84 complex (310.40)	(+)MER2-MEI4-REC114 complex (CMP000763)	4
(-)cytoplasmic ribosomal small subunit (500.40.20)	(-)Fatty acid synthetase, cytoplasmic (170)	(-)Mitochondrial processing protease (MPP) (350.30)	4
(-)Tubulin complex (140.30.10)	(-)DNA polymerase alpha (I) - primase complex (410.40.60)	(-)exosome complex, cytoplasmic (CMP000673)	4
(-)GCN1-GCN20 complex (CMP000612)	(+)Cytochrome bc1 complex (Ubiquinol-cytochrome c reductase complex, complex III) (420.30)	(-)a-agglutinin (CMP000641)	4
(-)RNA polymerase II (510.40.10)	(-)Hexokinase 2 (225)	(+)TORC2 (CMP000723)	4
(-)exosome complex, nuclear (CMP000672)	(-)Mitochondrial processing protease (MPP) (350.30)	(+)TORC2 (CMP000723)	4
(-)RNA polymerase I (510.10)	(+)Spliceosome (440.30.12)	(+)TORC2 (CMP000723)	4
(+)MER2-MEI4-REC114 complex (CMP000763)	(-)RNA polymerase III (CMP000661)	(+)vacuolar cis-SNARE complex (CMP000676)	4
(+)Protein phosphatase type 1 complex (450)	(+)26S proteasome (CMP000624)	(-)eIF4E (CMP000648)	4
(-)RNA polymerase II (510.40.10)	(-)TOM - transport across the outer membrane (290.10)	(+)TORC2 (CMP000723)	4
(-)Tubulin complex (140.30.10)	(-)exosome complex, nuclear (CMP000672)	(+)TORC2 (CMP000723)	4
(-)RNA polymerase III (CMP000661)	(-)V-ATPase complex (220)	(+)TORC1 (CMP000722)	4
(+)RAVE complex (CMP000617)	(-)cytoplasmic ribosomal small subunit (500.40.20)	(-)RPD3L complex (CMP000614)	4
(-)exosome complex, nuclear (CMP000672)	(-)Elongator complex (CMP000579)	(+)NuA4 complex (CMP000611)	4
(+)TORC2 (CMP000723)	(-)COPII (260.30.20)	(-)exosome complex, nuclear (CMP000672)	4
(-)exosome complex, nuclear (CMP000672)	(-)Oligosaccharyltransferase (520.20)	(+)TORC1 (CMP000722)	4
(+)COP9 signalosome complex (CMP000643)	(-)COPI (260.30.10)	(+)TORC1 (CMP000722)	4
(-)a-agglutinin (CMP000641)	(-)Tubulin complex (140.30.10)	(-)RNA polymerase III (CMP000661)	4
(+)MATALPHA2:MCM1 tetramer (CMP000619)	(-)cytoplasmic ribosomal large subunit (500.40.10)	(-)a-agglutinin (CMP000641)	4
(+)TORC2 (CMP000723)	(-)prefoldin (CMP000526)	(-)Nuclear pore complex (NPC) (CMP000682)	4
(-)RNA polymerase II (510.40.10)	(-)Hexokinase 2 (225)	(+)TORC1 (CMP000722)	4
(-)Tubulin complex (140.30.10)	(+)Cytochrome bc1 complex (Ubiquinol-cytochrome c reductase complex, complex III) (420.30)	(+)TORC2 (CMP000723)	4
(-)a-agglutinin (CMP000641)	(-)cytoplasmic ribosomal small subunit (500.40.20)	(-)Anthranilate synthase (70)	4
(+)TORC2 (CMP000723)	(-)COPII (260.30.20)	(-)exosome complex, cytoplasmic (CMP000673)	4
(-)exosome complex, cytoplasmic (CMP000673)	(-/+)Cyclin-dependent protein kinase holoenzyme complex (133.20)	(+)Pre-replicative complex (410.35)	4
(-)RNA polymerase III (CMP000661)	(-)COPII (260.30.20)	(+)TORC1 (CMP000722)	4
(-)a-agglutinin (CMP000641)	(-)COPI (260.30.10)	(-)Elongator complex (CMP000579)	4
(-)RNA polymerase II (510.40.10)	(-)Mitochondrial processing protease (MPP) (350.30)	(+)TORC2 (CMP000723)	4
(-)Fatty acid synthetase, cytoplasmic (170)	(-)Tubulin complex (140.30.10)	(-)Core Factor (CF) complex (510.20)	4
(-)exosome complex, nuclear (CMP000672)	(-)V-ATPase complex (220)	(+)TORC1 (CMP000722)	4
(-)RNA polymerase III (CMP000661)	(-)Elongator complex (CMP000579)	(+)NuA4 complex (CMP000611)	4
(-)TOM - transport across the outer membrane (290.10)	(-)Pyruvate kinase (380)	(+)F0/F1 ATP synthase (complex V) (420.50)	4
(+)NuA4 complex (CMP000611)	(-)Elongator complex (CMP000579)	(-)RNA polymerase III (CMP000661)	4
(-)eIF2 (500.10.20)	(+)20S proteasome (360.10.10)	(-)rRNA splicing (processome complex) (440.30.20)	4
(-)exosome complex, cytoplasmic (CMP000673)	(-)Oligosaccharyltransferase (520.20)	(+)TORC1 (CMP000722)	4
(+)MATALPHA2:MATA1 (CMP000620)	(-)cytoplasmic ribosomal large subunit (500.40.10)	(-)a-agglutinin (CMP000641)	4
(+)Protein phosphatase type 1 complex (450)	(+)26S proteasome (CMP000624)	(-)Ribosome-associated complex (RAC) (CMP000746)	4
(-)MutSalpha complex (510.180.50.20)	(-)Tubulin complex (140.30.10)	(-)cytoplasmic ribosomal small subunit (500.40.20)	4
(-)COPII (260.30.20)	(-)RNA polymerase I (510.10)	(+)TORC2 (CMP000723)	4
(-)RNA polymerase III (CMP000661)	(-)NUP84 complex (310.40)	(+)COP9 signalosome complex (CMP000643)	4
(-)exosome complex, cytoplasmic (CMP000673)	(-)Tubulin complex (140.30.10)	(-)Elongator complex (CMP000579)	4
(+)Cytochrome bc1 complex (Ubiquinol-cytochrome c reductase complex, complex III) (420.30)	(-)TIM23 complex (CMP000531)	(+)TORC2 (CMP000723)	4
(-)RNA polymerase II (510.40.10)	(-)Septin complex (140.10.20)	(+)TORC2 (CMP000723)	4
(-)RNA polymerase I (510.10)	(-)TOM - transport across the outer membrane (290.10)	(+)TORC2 (CMP000723)	4
(+)D-arabinose dehydrogenase (143)	(-)cytoplasmic ribosomal large subunit (500.40.10)	(+)Prohibitin complex (CMP000745)	4
(+)NuA4 complex (CMP000611)	(-)RNA polymerase III (CMP000661)	(+)TORC1 (CMP000722)	4
(-)Nuclear pore complex (NPC) (CMP000682)	(-)VTC complex (CMP000608)	(+)TORC2 (CMP000723)	4
(-)RNA polymerase I (510.10)	(+)Spliceosome (440.30.12)	(-)Elongator complex (CMP000579)	4
(+)Cytochrome bc1 complex (Ubiquinol-cytochrome c reductase complex, complex III) (420.30)	(-)Nuclear pore complex (NPC) (CMP000682)	(+)TORC2 (CMP000723)	4
(+)Cyclin-dependent protein kinase holoenzyme complex (133.20)	(+)Pre-replicative complex (410.35)	(-)RNA polymerase III (CMP000661)	4
(-)exosome complex, cytoplasmic (CMP000673)	(-)Hexokinase 2 (225)	(+)TORC1 (CMP000722)	4
(-)exosome complex, nuclear (CMP000672)	(-)COPI (260.30.10)	(-)Elongator complex (CMP000579)	4
(+)Cytochrome bc1 complex (Ubiquinol-cytochrome c reductase complex, complex III) (420.30)	(-)exosome complex, nuclear (CMP000672)	(+)Prohibitin complex (CMP000745)	4
(-)RNA polymerase II (510.40.10)	(+)TORC2 (CMP000723)	(-)Gin4 complex (CMP000755)	4
(-)RNA polymerase III (CMP000661)	(+)Pre-replicative complex (410.35)	(-)Gin4 complex (CMP000755)	4
(-)Chaperonine containing T-complex TRiC (TCP RING Complex) (130)	(-)V-ATPase complex (220)	(+)TORC2 (CMP000723)	4
(-)RNA polymerase II (510.40.10)	(-)Tubulin complex (140.30.10)	(+)Pre-replicative complex (410.35)	4
(-)Fatty acid synthetase, cytoplasmic (170)	(+)Aut2p/Aut7p complex (260.100)	(-)cytoplasmic ribosomal small subunit (500.40.20)	4
(-)Tubulin complex (140.30.10)	(-)exosome complex, cytoplasmic (CMP000673)	(+)TORC2 (CMP000723)	4
(-)TIM23 complex (CMP000531)	(-)Phosphofructokinase (340)	(+)F0/F1 ATP synthase (complex V) (420.50)	4
(+)Aut2p/Aut7p complex (260.100)	(-)cytoplasmic ribosomal small subunit (500.40.20)	(+)Prohibitin complex (CMP000745)	4
(-)RNA polymerase III (CMP000661)	(-)Mitochondrial processing protease (MPP) (350.30)	(+)TORC1 (CMP000722)	3
(+)MER2-MEI4-REC114 complex (CMP000763)	(-)RNA polymerase II (510.40.10)	(-)Nuclear pore complex (NPC) (CMP000682)	3
(+)TORC2 (CMP000723)	(-)N-terminal acetyltransferase A complex (CMP000560)	(-)RNA polymerase III (CMP000661)	3
(+)TORC2 (CMP000723)	(-)V-ATPase complex (220)	(-)Signal recognition particle (SRP) (520.40)	3
(-)RENT complex (CMP000683)	(+)Spliceosome (440.30.12)	(-)RNA polymerase III (CMP000661)	3
(+)Catalase A (123.10)	(-)RNA polymerase I (510.10)	(+)TORC2 (CMP000723)	3
(-)Elongator complex (CMP000579)	(+)Rhp55-Rhp57 complex (510.180.20)	(-)RNA polymerase III (CMP000661)	3
(-)V-ATPase complex (220)	(-)Phosphofructokinase (340)	(+)F0/F1 ATP synthase (complex V) (420.50)	3
(-)eIF4E (CMP000648)	(-)Nuclear pore complex (NPC) (CMP000682)	(+)TORC2 (CMP000723)	3
(+)TORC2 (CMP000723)	(-)RNA polymerase III (CMP000661)	(+)NuA3 complex (CMP000744)	3
(-)eIF3 (500.10.40)	(-)Tubulin complex (140.30.10)	(+)TORC2 (CMP000723)	3
(-)RNA polymerase III (CMP000661)	(-)Elongator complex (CMP000579)	(-)RPD3L complex (CMP000614)	3
(-)V-ATPase complex (220)	(-)exosome complex, cytoplasmic (CMP000673)	(+)TORC2 (CMP000723)	3
(-)Casein kinase I (120.10)	(+)Cytochrome bc1 complex (Ubiquinol-cytochrome c reductase complex, complex III) (420.30)	(+)TORC2 (CMP000723)	3
(-)RNA polymerase III (CMP000661)	(+)D-arabinose dehydrogenase (143)	(-)V-ATPase complex (220)	3
(+)Aut2p/Aut7p complex (260.100)	(-)Tubulin complex (140.30.10)	(+)Pyruvate kinase (380)	3
(-)exosome complex, nuclear (CMP000672)	(+)NuA4 complex (CMP000611)	(+)TORC1 (CMP000722)	3
(-)exosome complex, cytoplasmic (CMP000673)	(-)Septin complex (140.10.20)	(+)TORC2 (CMP000723)	3
(-)RNA polymerase III (CMP000661)	(-)GCN1-GCN20 complex (CMP000612)	(+)TORC2 (CMP000723)	3
(-)Ssh1 complex (CMP000586)	(-)COPII (260.30.20)	(+)Pre-replicative complex (410.35)	3
(-)NUP84 complex (310.40)	(-)exosome complex, cytoplasmic (CMP000673)	(+)TORC2 (CMP000723)	3
(+)Sin3 complex (510.190.150)	(-)cytoplasmic ribosomal small subunit (500.40.20)	(-)RPD3L complex (CMP000614)	3
(-)GCN1-GCN20 complex (CMP000612)	(-)RNA polymerase I (510.10)	(+)TORC2 (CMP000723)	3
(-)Ssh1 complex (CMP000586)	(+)Isocitrate lyase (253)	(-)Nuclear pore complex (NPC) (CMP000682)	3
(-)RNA polymerase II (510.40.10)	(-)Mitochondrial processing protease (MPP) (350.30)	(+)TORC1 (CMP000722)	3
(-)Fatty acid synthetase, cytoplasmic (170)	(-)Tubulin complex (140.30.10)	(-)Elongator complex (CMP000579)	3
(+)cytochrome c oxidase (CMP000550)	(-)V-ATPase complex (220)	(+)TORC2 (CMP000723)	3
(-)Heterotrimeric G-protein complex (470.30.10)	(-)Tubulin complex (140.30.10)	(+)TORC2 (CMP000723)	3
(-)exosome complex, cytoplasmic (CMP000673)	(+)NuA4 complex (CMP000611)	(+)TORC1 (CMP000722)	3
(-)Fatty acid synthetase, cytoplasmic (170)	(+)Aut2p/Aut7p complex (260.100)	(+)Cytochrome bc1 complex (Ubiquinol-cytochrome c reductase complex, complex III) (420.30)	3
(-)TRAMP complex (CMP000701)	(-)V-ATPase complex (220)	(+)TORC2 (CMP000723)	3
(+)COP9 signalosome complex (CMP000643)	(-)TIM23 complex (CMP000531)	(-)exosome complex, nuclear (CMP000672)	3
(+)TORC2 (CMP000723)	(-)COPII (260.30.20)	(-)Signal recognition particle (SRP) (520.40)	3
(-)COPII (260.30.20)	(+)Cytochrome bc1 complex (Ubiquinol-cytochrome c reductase complex, complex III) (420.30)	(+)TORC2 (CMP000723)	3
(-)exosome complex, nuclear (CMP000672)	(+)Catalase A (123.10)	(+)TORC2 (CMP000723)	3
(-)Elongator complex (CMP000579)	(-)Anthranilate synthase (70)	(-)exosome complex, nuclear (CMP000672)	3
(-)eEF1 (500.20.10)	(-)Elongator complex (CMP000579)	(-)a-agglutinin (CMP000641)	3
(-)Tubulin complex (140.30.10)	(+)Glycine decarboxylase (200)	(-)eRF1 - eukaryotic peptide chain release factor complex (CMP000686)	3
(-)Mitochondrial processing protease (MPP) (350.30)	(-)RNA polymerase III (CMP000661)	(+)TORC2 (CMP000723)	3
(+)Peroxisomal ABC transporter complex PXA1:PXA2 (CMP000559)	(-)RNA polymerase I (510.10)	(+)TORC2 (CMP000723)	3
(-)RNA polymerase II (510.40.10)	(+)MATALPHA2:MCM1 tetramer (CMP000619)	(-)a-agglutinin (CMP000641)	3
(-)Acetolactate synthase complex (40)	(-)Tim22p-complex (290.20.10)	(+)F0/F1 ATP synthase (complex V) (420.50)	3
(-)RNA polymerase II (510.40.10)	(-)NUP84 complex (310.40)	(+)TORC2 (CMP000723)	3
(+)MER2-MEI4-REC114 complex (CMP000763)	(+)v-SNAREs (260.50.20)	(-)RNA polymerase II (510.40.10)	3
(+)F0/F1 ATP synthase (complex V) (420.50)	(-)Tubulin complex (140.30.10)	(-)Phosphofructokinase (340)	3
(+)MER2-MEI4-REC114 complex (CMP000763)	(-)RNA polymerase I (510.10)	(+)vacuolar cis-SNARE complex (CMP000676)	3
(-)exosome complex, cytoplasmic (CMP000673)	(-)TIM23 complex (CMP000531)	(+)TORC2 (CMP000723)	3
(-)tRNA (adenine-N(1)-)-methyltransferase (CMP000556)	(-)COPI (260.30.10)	(-)Elongator complex (CMP000579)	3
(-)Tubulin complex (140.30.10)	(-)TFIIIB (510.140)	(-)eRF1 - eukaryotic peptide chain release factor complex (CMP000686)	3
(-)Tubulin complex (140.30.10)	(-)exosome complex, nuclear (CMP000672)	(+)TORC1 (CMP000722)	3
(-)nascent polypeptide-associated complex NAC (CMP000537)	(+)26S proteasome (CMP000624)	(-)NOC2:NOC3 complex (CMP000688)	3
(+)MER2-MEI4-REC114 complex (CMP000763)	(-)cytoplasmic ribosomal large subunit (500.40.10)	(-)RPD3L complex (CMP000614)	3
(-)Tubulin complex (140.30.10)	(+)F0/F1 ATP synthase (complex V) (420.50)	(-)eRF3 (500.30.30)	3
(-)eIF4E/eIF4G/Pab1p complex (500.10.110)	(-)V-ATPase complex (220)	(+)TORC2 (CMP000723)	3
(+)MER2-MEI4-REC114 complex (CMP000763)	(-)NUP84 complex (310.40)	(-)RNA polymerase I (510.10)	3
(-)Fatty acid synthetase, cytoplasmic (170)	(-)RSC complex, RSC1 form (CMP000546)	(-)Elongator complex (CMP000579)	3
(+)cytochrome c oxidase (CMP000550)	(-)Tubulin complex (140.30.10)	(+)TORC2 (CMP000723)	3
(+)TORC1 (CMP000722)	(-)Anthranilate synthase (70)	(-)exosome complex, cytoplasmic (CMP000673)	3
(+)NuA4 complex (CMP000611)	(-)RNA polymerase II (510.40.10)	(-)Elongator complex (CMP000579)	3
(+)TORC2 (CMP000723)	(-)Casein kinase I (120.10)	(-)exosome complex, cytoplasmic (CMP000673)	3
(-)exosome complex, nuclear (CMP000672)	(+)Ubiquitin ligase complex (445.10)	(+)TORC2 (CMP000723)	3
(-)RNA polymerase III (CMP000661)	(+)Catalase A (123.10)	(+)TORC2 (CMP000723)	3
(-)Sec61 complex (520.10.10)	(+)Isocitrate lyase (253)	(-)Nuclear pore complex (NPC) (CMP000682)	3
(-)RNA polymerase I (510.10)	(-)Anthranilate synthase (70)	(+)TORC2 (CMP000723)	3
(-)Tubulin complex (140.30.10)	(-)Chaperonine containing T-complex TRiC (TCP RING Complex) (130)	(+)TORC2 (CMP000723)	3
(-)eEF1 (500.20.10)	(+)cytochrome c oxidase (CMP000550)	(+)TORC2 (CMP000723)	3
(-)Elongator complex (CMP000579)	(-)Tubulin complex (140.30.10)	(+)TORC1 (CMP000722)	3
(+)NuA4 complex (CMP000611)	(-)RNA polymerase II (510.40.10)	(+)TORC2 (CMP000723)	3
(-)Tubulin complex (140.30.10)	(+)Pre-replicative complex (410.35)	(-)Ssh1 complex (CMP000586)	3
(+)TORC2 (CMP000723)	(-)Nuclear pore complex (NPC) (CMP000682)	(-)M-Pol II complex (CMP000694)	3
(-)DNA polymerase epsilon (CMP000553)	(-)COPI (260.30.10)	(-)eIF2B (500.10.30)	3
(-)RNA polymerase III (CMP000661)	(-)Casein kinase I (120.10)	(+)TORC2 (CMP000723)	3
(-)exosome complex, nuclear (CMP000672)	(+)v-SNAREs (260.50.20)	(+)COP9 signalosome complex (CMP000643)	3
(-)Tubulin complex (140.30.10)	(+)Pyruvate dehydrogenase (390)	(-)eRF1 - eukaryotic peptide chain release factor complex (CMP000686)	3
(-)Tubulin complex (140.30.10)	(+)Pyruvate dehydrogenase (390)	(-)eRF3 (500.30.30)	3
(-)Tubulin complex (140.30.10)	(-)prefoldin (CMP000526)	(+)TORC2 (CMP000723)	3
(-)RNA polymerase I (510.10)	(+)NuA4 complex (CMP000611)	(+)TORC2 (CMP000723)	3
(-)V-ATPase complex (220)	(+)Cytochrome bc1 complex (Ubiquinol-cytochrome c reductase complex, complex III) (420.30)	(-)a-agglutinin (CMP000641)	3
(+)COP9 signalosome complex (CMP000643)	(-)TIM23 complex (CMP000531)	(-)exosome complex, cytoplasmic (CMP000673)	3
(-)Tubulin complex (140.30.10)	(-)TFIID complex (CMP000604)	(-)eRF1 - eukaryotic peptide chain release factor complex (CMP000686)	3
(-)Gin4 complex (CMP000755)	(+)cytochrome c oxidase (CMP000550)	(+)TORC2 (CMP000723)	3
(+)NuA4 complex (CMP000611)	(-)RNA polymerase I (510.10)	(+)TORC2 (CMP000723)	3
(+)MER2-MEI4-REC114 complex (CMP000763)	(+)v-SNAREs (260.50.20)	(-)RNA polymerase I (510.10)	3
(-)eIF4E (CMP000648)	(-)V-ATPase complex (220)	(+)TORC2 (CMP000723)	3
(-)COPI (260.30.10)	(+)Pre-replicative complex (410.35)	(-)Sec61 complex (520.10.10)	3
(-)Elongator complex (CMP000579)	(-)Anthranilate synthase (70)	(-)exosome complex, cytoplasmic (CMP000673)	3
(-)Tubulin complex (140.30.10)	(+)Cytochrome bc1 complex (Ubiquinol-cytochrome c reductase complex, complex III) (420.30)	(+)TORC1 (CMP000722)	3
(-)exosome complex, cytoplasmic (CMP000673)	(+)TORC2 (CMP000723)	(-)Gin4 complex (CMP000755)	3
(-)Tim9p/Tim10p-complex (290.20.30)	(-)Tubulin complex (140.30.10)	(+)TORC2 (CMP000723)	3
(-)Heterotrimeric G-protein complex (470.30.10)	(-)Oligosaccharyltransferase (520.20)	(+)TORC2 (CMP000723)	3
(-)RNA polymerase III (CMP000661)	(-)a-agglutinin (CMP000641)	(-)Gin4 complex (CMP000755)	3
(-)V-ATPase complex (220)	(-)Elongator complex (CMP000579)	(-)a-agglutinin (CMP000641)	3
(+)MLH1/MLH3 complex (CMP000668)	(-)NUP84 complex (310.40)	(+)Cytochrome bc1 complex (Ubiquinol-cytochrome c reductase complex, complex III) (420.30)	3
(+)TORC2 (CMP000723)	(-)Oligosaccharyltransferase (520.20)	(-)exosome complex, cytoplasmic (CMP000673)	3
(-)Anthranilate synthase (70)	(+)F0/F1 ATP synthase (complex V) (420.50)	(-)a-agglutinin (CMP000641)	3
(-)exosome complex, nuclear (CMP000672)	(+)TORC2 (CMP000723)	(-)Gin4 complex (CMP000755)	3
(-)VTC complex (CMP000608)	(-)Phosphofructokinase (340)	(+)TORC2 (CMP000723)	3
(+)F0/F1 ATP synthase (complex V) (420.50)	(+)Spliceosome (440.30.12)	(+)DNA ligase IV complex (510.180.30.20)	3
(+)COP9 signalosome complex (CMP000643)	(-)Tubulin complex (140.30.10)	(+)TORC1 (CMP000722)	3
(-)eIF4E/eIF4G/Pab1p complex (500.10.110)	(-)Nuclear pore complex (NPC) (CMP000682)	(+)TORC2 (CMP000723)	3
(-)exosome complex, cytoplasmic (CMP000673)	(-)TOM - transport across the outer membrane (290.10)	(+)TORC2 (CMP000723)	3
(+)Protein phosphatase type 1 complex (450)	(+)19S regulator (360.10.20)	(-)eIF4A (500.10.50)	3
(+)TORC1 (CMP000722)	(-)Tubulin complex (140.30.10)	(-)Signal recognition particle (SRP) (520.40)	3
(-)exosome complex, cytoplasmic (CMP000673)	(+)Ubiquitin ligase complex (445.10)	(+)TORC2 (CMP000723)	3
(+)CCAAT-binding factor complex (510.160)	(-)Tubulin complex (140.30.10)	(+)TORC1 (CMP000722)	3
(-)NUP84 complex (310.40)	(-)RNA polymerase III (CMP000661)	(+)MER2-MEI4-REC114 complex (CMP000763)	3
(-)nascent polypeptide-associated complex NAC (CMP000537)	(+)20S proteasome (360.10.10)	(-)NOC2:NOC3 complex (CMP000688)	3
(-)RNA polymerase III (CMP000661)	(+)MAPK cascade complex (470.20)	(-)a-agglutinin (CMP000641)	3
(-/+)TRAMP complex (CMP000701)	(-)eEF1 (500.20.10)	(+)TORC1 (CMP000722)	3
(-)Tubulin complex (140.30.10)	(-)exosome complex, cytoplasmic (CMP000673)	(+)TORC1 (CMP000722)	3
(-)a-agglutinin (CMP000641)	(-)Elongator complex (CMP000579)	(+)NuA4 complex (CMP000611)	3
(-)exosome complex, nuclear (CMP000672)	(+)Spliceosome (440.30.12)	(+)TORC2 (CMP000723)	3
(-)Fatty acid synthetase, cytoplasmic (170)	(-)Tubulin complex (140.30.10)	(-)RNase MRP (CMP000651)	3
(-)COPII (260.30.20)	(+)cytochrome c oxidase (CMP000550)	(+)TORC2 (CMP000723)	3
(-)Fatty acid synthetase, cytoplasmic (170)	(-)COPI (260.30.10)	(-)Elongator complex (CMP000579)	3
(-)Acetolactate synthase complex (40)	(+)F0/F1 ATP synthase (complex V) (420.50)	(-)PAM complex (CMP000621)	3
(-)eIF3 (500.10.40)	(-)Tubulin complex (140.30.10)	(+)TORC1 (CMP000722)	3
(-)ISW2 complex (CMP000545)	(-)COPI (260.30.10)	(-)eIF2B (500.10.30)	3
(-)RNA polymerase III (CMP000661)	(-)Commitment complex (440.30.13)	(+)TORC2 (CMP000723)	3
(-)prefoldin (CMP000526)	(-)COPII (260.30.20)	(+)TORC2 (CMP000723)	3
(-)V-ATPase complex (220)	(-)exosome complex, nuclear (CMP000672)	(+)TORC2 (CMP000723)	3
(-)Chaperonine containing T-complex TRiC (TCP RING Complex) (130)	(-)SKI complex (CMP000720)	(+)TORC2 (CMP000723)	3
(-)Oligosaccharyltransferase (520.20)	(-)VTC complex (CMP000608)	(+)TORC1 (CMP000722)	3
(-)COPII (260.30.20)	(-)eIF4F (500.10.80)	(+)TORC2 (CMP000723)	3
(-)exosome complex, cytoplasmic (CMP000673)	(+)v-SNAREs (260.50.20)	(+)COP9 signalosome complex (CMP000643)	3
(-)TRAMP5 complex (CMP000702)	(-)Tubulin complex (140.30.10)	(+)TORC1 (CMP000722)	3
(-)a-agglutinin (CMP000641)	(-)Tubulin complex (140.30.10)	(-)RNase P (440.14.10)	3
(-)TRAMP5 complex (CMP000702)	(-)V-ATPase complex (220)	(+)TORC2 (CMP000723)	3
(-)Chaperonine containing T-complex TRiC (TCP RING Complex) (130)	(+)MAPK cascade complex (470.20)	(-)a-agglutinin (CMP000641)	3
(+)TORC2 (CMP000723)	(-)Commitment complex (440.30.13)	(-)RNA polymerase III (CMP000661)	3
(-)a-agglutinin (CMP000641)	(-)Core Factor (CF) complex (510.20)	(-)Anthranilate synthase (70)	3
(-)RNA polymerase II (510.40.10)	(-)Anthranilate synthase (70)	(-)Elongator complex (CMP000579)	3
(-)histone H2A phosphatase complex (CMP000712)	(-)Tubulin complex (140.30.10)	(-)eIF2 (500.10.20)	3
(-)Heterotrimeric G-protein complex (470.30.10)	(-)Tubulin complex (140.30.10)	(+)TORC1 (CMP000722)	3
(+)Peroxisomal ABC transporter complex PXA1:PXA2 (CMP000559)	(-)RNA polymerase III (CMP000661)	(+)TORC2 (CMP000723)	3
(-)Fatty acid synthetase, cytoplasmic (170)	(+)2-oxoglutarate dehydrogenase (20)	(-)V-ATPase complex (220)	3
(-)Acetolactate synthase complex (40)	(-)Tim9p/Tim10p-complex (290.20.30)	(+)F0/F1 ATP synthase (complex V) (420.50)	3
(+)Cytochrome bc1 complex (Ubiquinol-cytochrome c reductase complex, complex III) (420.30)	(-)Mitochondrial processing protease (MPP) (350.30)	(+)TORC2 (CMP000723)	3
(-)RNA polymerase I (510.10)	(-)NUP84 complex (310.40)	(+)TORC2 (CMP000723)	3
(-)Nucleosomal protein complex (320)	(-)NUP84 complex (310.40)	(+)MER2-MEI4-REC114 complex (CMP000763)	3
(+)F0/F1 ATP synthase (complex V) (420.50)	(-)NUP84 complex (310.40)	(-)Anthranilate synthase (70)	3
(-)Fatty acid synthetase, cytoplasmic (170)	(-)Tubulin complex (140.30.10)	(-)RNase P (440.14.10)	3
(-)eRF3 (500.30.30)	(-)eEF1 (500.20.10)	(+)TRAMP complex (CMP000701)	3
(+)TORC2 (CMP000723)	(-)Chaperonine containing T-complex TRiC (TCP RING Complex) (130)	(-)Signal recognition particle (SRP) (520.40)	3
(-)COPII (260.30.20)	(-)eIF3 (500.10.40)	(+)TORC2 (CMP000723)	3
(-)Fatty acid synthetase, cytoplasmic (170)	(-)COPI (260.30.10)	(-)RNase MRP (CMP000651)	3
(+)TORC2 (CMP000723)	(-)Signal recognition particle (SRP) (520.40)	(-)Anthranilate synthase (70)	3
(-)RNA polymerase III (CMP000661)	(-)Hexokinase 2 (225)	(-)Elongator complex (CMP000579)	3
(-)rRNA splicing (processome complex) (440.30.20)	(+)20S proteasome (360.10.10)	(-)Cytoplasmic ribosomes (500.40)	3
(+)TORC1 (CMP000722)	(-)Anthranilate synthase (70)	(-)exosome complex, nuclear (CMP000672)	3
(-)Tim22p-complex (290.20.10)	(-)Tubulin complex (140.30.10)	(+)TORC2 (CMP000723)	3
(-)Tubulin complex (140.30.10)	(+)F0/F1 ATP synthase (complex V) (420.50)	(-)eRF1 - eukaryotic peptide chain release factor complex (CMP000686)	3
(-)RNA polymerase I (510.10)	(+)v-SNAREs (260.50.20)	(+)TORC2 (CMP000723)	3
(+)TORC2 (CMP000723)	(-)Sec62-63 complex (520.10.20)	(-)exosome complex, cytoplasmic (CMP000673)	3
(-)exosome complex, cytoplasmic (CMP000673)	(+)Spliceosome (440.30.12)	(+)TORC2 (CMP000723)	3
(-)Tubulin complex (140.30.10)	(+)2-oxoglutarate dehydrogenase (20)	(-)eRF1 - eukaryotic peptide chain release factor complex (CMP000686)	3
(-)a-agglutinin (CMP000641)	(-)Tubulin complex (140.30.10)	(-)RNase MRP (CMP000651)	3
(-)Elongator complex (CMP000579)	(+)cAMP-dependent protein kinase (110)	(-)Tubulin complex (140.30.10)	3
(+)Cytochrome bc1 complex (Ubiquinol-cytochrome c reductase complex, complex III) (420.30)	(+)NuA4 complex (CMP000611)	(+)TORC2 (CMP000723)	3
(-)exosome complex, nuclear (CMP000672)	(-)Septin complex (140.10.20)	(+)TORC2 (CMP000723)	3
(-)TRAMP complex (CMP000701)	(-)Tubulin complex (140.30.10)	(+)TORC1 (CMP000722)	3
(-)RNA polymerase III (CMP000661)	(-)Casein kinase I (120.10)	(+)Pre-replicative complex (410.35)	3
(-)Sec61 complex (520.10.10)	(-)COPII (260.30.20)	(+)Pre-replicative complex (410.35)	3
(-)NUP84 complex (310.40)	(-)exosome complex, nuclear (CMP000672)	(+)TORC2 (CMP000723)	3
(-)exosome complex, nuclear (CMP000672)	(+)COP9 signalosome complex (CMP000643)	(+)vacuolar cis-SNARE complex (CMP000676)	3
(-)a-agglutinin (CMP000641)	(-)Tubulin complex (140.30.10)	(-)Elongator complex (CMP000579)	3
(-)RNA polymerase II (510.40.10)	(+)MATALPHA2:MATA1 (CMP000620)	(-)a-agglutinin (CMP000641)	3
(-)Elongator complex (CMP000579)	(+)Enoyl-CoA Isomerase (145)	(-)exosome complex, nuclear (CMP000672)	3
(-)Anthranilate synthase (70)	(-)RNA polymerase III (CMP000661)	(+)TORC2 (CMP000723)	3
(-)RNA polymerase I (510.10)	(+)Catalase A (123.10)	(+)TORC2 (CMP000723)	3
(+)Rhp55-Rhp57 complex (510.180.20)	(-)NUP84 complex (310.40)	(+)F0/F1 ATP synthase (complex V) (420.50)	3
(-)Chaperonine containing T-complex TRiC (TCP RING Complex) (130)	(-)Tubulin complex (140.30.10)	(+)TORC1 (CMP000722)	3
(-)COPII (260.30.20)	(+)TORC2 (CMP000723)	(-)RNase H2 complex (CMP000750)	3
(-)exosome complex, cytoplasmic (CMP000673)	(+)COP9 signalosome complex (CMP000643)	(+)vacuolar cis-SNARE complex (CMP000676)	3
(-)MutSalpha complex (510.180.50.20)	(-)TOM - transport across the outer membrane (290.10)	(-)cytoplasmic ribosomal small subunit (500.40.20)	3
(-)COPI (260.30.10)	(+)Pre-replicative complex (410.35)	(-)Ssh1 complex (CMP000586)	3
(-)Elongator complex (CMP000579)	(+)Enoyl-CoA Isomerase (145)	(-)exosome complex, cytoplasmic (CMP000673)	3
(-)Tubulin complex (140.30.10)	(-)eRF3 (500.30.30)	(-)TFIID complex (CMP000604)	3
(+)TORC2 (CMP000723)	(-)Sec62-63 complex (520.10.20)	(-)exosome complex, nuclear (CMP000672)	3
(-)Heterotrimeric G-protein complex (470.30.10)	(-)Nuclear pore complex (NPC) (CMP000682)	(+)TORC2 (CMP000723)	3
(-)RNA polymerase II (510.40.10)	(-)Oligosaccharyltransferase (520.20)	(+)TORC2 (CMP000723)	3
(-)Tubulin complex (140.30.10)	(+)2-oxoglutarate dehydrogenase (20)	(-)eRF3 (500.30.30)	3
(-)GCN1-GCN20 complex (CMP000612)	(-)RNA polymerase II (510.40.10)	(+)TORC2 (CMP000723)	3
(-)Ssh1 complex (CMP000586)	(-)VTC complex (CMP000608)	(+)TORC2 (CMP000723)	3
(+)TORC2 (CMP000723)	(-)Oligosaccharyltransferase (520.20)	(-)exosome complex, nuclear (CMP000672)	3
(-)RNA polymerase III (CMP000661)	(-)Commitment complex (440.30.13)	(+)TORC1 (CMP000722)	3
(-)COPI (260.30.10)	(+)cytochrome c oxidase (CMP000550)	(+)TORC2 (CMP000723)	3
(-)Fatty acid synthetase, cytoplasmic (170)	(+)MAPK cascade complex (470.20)	(-)RNA polymerase III (CMP000661)	3
(-)Septin complex (140.10.20)	(+)Cytochrome bc1 complex (Ubiquinol-cytochrome c reductase complex, complex III) (420.30)	(+)TORC2 (CMP000723)	3
(-)Tubulin complex (140.30.10)	(-)Core Factor (CF) complex (510.20)	(-)eRF1 - eukaryotic peptide chain release factor complex (CMP000686)	3
(-)Tubulin complex (140.30.10)	(+)Pre-replicative complex (410.35)	(-)Spindle pole body (SPB) (480.10)	3
(-)exosome complex, nuclear (CMP000672)	(-)TIM23 complex (CMP000531)	(+)TORC2 (CMP000723)	3
(+)TORC1 (CMP000722)	(-)Tubulin complex (140.30.10)	(-)prefoldin (CMP000526)	3
(-)Chaperonine containing T-complex TRiC (TCP RING Complex) (130)	(-)TIM23 complex (CMP000531)	(+)TORC2 (CMP000723)	3
(-)exosome complex, nuclear (CMP000672)	(-)TOM - transport across the outer membrane (290.10)	(+)TORC2 (CMP000723)	3
(-)Tubulin complex (140.30.10)	(+)Glycine decarboxylase (200)	(-)eRF3 (500.30.30)	3
(+)MER2-MEI4-REC114 complex (CMP000763)	(-)Tubulin complex (140.30.10)	(-)DCP1-DCP2 complex (CMP000646)	3
(-)Elongator complex (CMP000579)	(-)Hexokinase 2 (225)	(+)19S regulator (360.10.20)	3
(-)RNA polymerase I (510.10)	(-)Hexokinase 2 (225)	(-)Elongator complex (CMP000579)	3
(-)exosome complex, cytoplasmic (CMP000673)	(-)GCN1-GCN20 complex (CMP000612)	(+)COP9 signalosome complex (CMP000643)	3
(-)RNA polymerase III (CMP000661)	(-)Mitochondrial processing protease (MPP) (350.30)	(-)Elongator complex (CMP000579)	3
(-)Tubulin complex (140.30.10)	(-)Chaperonine containing T-complex TRiC (TCP RING Complex) (130)	(+)TORC1 (CMP000722)	3
(-)Phosphofructokinase (340)	(+)F0/F1 ATP synthase (complex V) (420.50)	(-)Ssh1 complex (CMP000586)	3
(+)TORC2 (CMP000723)	(-)Tubulin complex (140.30.10)	(-)prefoldin (CMP000526)	3
(-)Chaperonine containing T-complex TRiC (TCP RING Complex) (130)	(-)V-ATPase complex (220)	(+)TORC1 (CMP000722)	3
(-)RNA polymerase I (510.10)	(+)Rhp55-Rhp57 complex (510.180.20)	(-)Elongator complex (CMP000579)	3
(-)Tubulin complex (140.30.10)	(+)Pre-replicative complex (410.35)	(-)Sec61 complex (520.10.10)	3
(-)eRF1 - eukaryotic peptide chain release factor complex (CMP000686)	(-)eEF1 (500.20.10)	(+)TRAMP complex (CMP000701)	3
(-)Fatty acid synthetase, cytoplasmic (170)	(-)COPI (260.30.10)	(-)RNase P (440.14.10)	3
(-)RNA polymerase I (510.10)	(+)vacuolar cis-SNARE complex (CMP000676)	(+)TORC2 (CMP000723)	3
(-)RNA polymerase II (510.40.10)	(+)NuA4 complex (CMP000611)	(+)TORC2 (CMP000723)	3
(-)GCN1-GCN20 complex (CMP000612)	(+)F0/F1 ATP synthase (complex V) (420.50)	(-)a-agglutinin (CMP000641)	3
(-)Nucleosomal protein complex (320)	(-)Nuclear pore complex (NPC) (CMP000682)	(+)MER2-MEI4-REC114 complex (CMP000763)	3
(+)TORC2 (CMP000723)	(-)RNA polymerase II (510.40.10)	(-)N-terminal acetyltransferase A complex (CMP000560)	3
(-)exosome complex, nuclear (CMP000672)	(-)GCN1-GCN20 complex (CMP000612)	(+)COP9 signalosome complex (CMP000643)	3
(-)eIF3 (500.10.40)	(-)Oligosaccharyltransferase (520.20)	(+)TORC2 (CMP000723)	3
(-)Gin4 complex (CMP000755)	(+)Cytochrome bc1 complex (Ubiquinol-cytochrome c reductase complex, complex III) (420.30)	(+)TORC2 (CMP000723)	3
(-)PAM complex (CMP000621)	(-)Tubulin complex (140.30.10)	(+)Pre-replicative complex (410.35)	3
(-)NOC2:NOC3 complex (CMP000688)	(-)Tubulin complex (140.30.10)	(-)Elongator complex (CMP000579)	3
(+)F0/F1 ATP synthase (complex V) (420.50)	(-)Pyruvate kinase (380)	(-)TIM23 complex (CMP000531)	3
(-)RNA polymerase I (510.10)	(-)Oligosaccharyltransferase (520.20)	(+)TORC2 (CMP000723)	3
(+)Isocitrate lyase (253)	(-)Heterotrimeric G-protein complex (470.30.10)	(-)Nuclear pore complex (NPC) (CMP000682)	3
(+)cytochrome c oxidase (CMP000550)	(-)COPII (260.30.20)	(+)TORC2 (CMP000723)	3
(-)Tubulin complex (140.30.10)	(-)eRF3 (500.30.30)	(-)Core Factor (CF) complex (510.20)	3
(-)a-agglutinin (CMP000641)	(-)TFIIIB (510.140)	(-)Anthranilate synthase (70)	3
(-)RNA polymerase III (CMP000661)	(+)Ubiquitin ligase complex (445.10)	(-)a-agglutinin (CMP000641)	3
(-)Tubulin complex (140.30.10)	(-)eRF3 (500.30.30)	(-)TFIIIB (510.140)	3
(-)Tubulin complex (140.30.10)	(-)eIF3 (500.10.40)	(+)TORC2 (CMP000723)	3
(+)Aut2p/Aut7p complex (260.100)	(-)eIF2B (500.10.30)	(+)Prohibitin complex (CMP000745)	3
(-)Elongator complex (CMP000579)	(-)COPII (260.30.20)	(+)TORC1 (CMP000722)	3
(-)exosome complex, nuclear (CMP000672)	(+)Aut2p/Aut7p complex (260.100)	(+)TORC2 (CMP000723)	3
(-)RNA polymerase I (510.10)	(-)Mitochondrial processing protease (MPP) (350.30)	(+)TORC1 (CMP000722)	3
(+)mitochondrial ribosomal small subunit (500.60.20)	(-)Chaperonine containing T-complex TRiC (TCP RING Complex) (130)	(-)a-agglutinin (CMP000641)	3
(-)Septin complex (140.10.20)	(+)cytochrome c oxidase (CMP000550)	(+)TORC2 (CMP000723)	3
(-)Nuclear pore complex (NPC) (CMP000682)	(-)Acetolactate synthase complex (40)	(+)TORC2 (CMP000723)	3
(+)MER2-MEI4-REC114 complex (CMP000763)	(-)RNA polymerase II (510.40.10)	(+)vacuolar cis-SNARE complex (CMP000676)	3
(-)Anthranilate synthase (70)	(-)NUP84 complex (310.40)	(+)F0/F1 ATP synthase (complex V) (420.50)	3
(-)eEF1 (500.20.10)	(-)RNA polymerase II (510.40.10)	(+)TORC2 (CMP000723)	3
(+)TORC2 (CMP000723)	(-)Casein kinase I (120.10)	(-)exosome complex, nuclear (CMP000672)	3
(-)VTC complex (CMP000608)	(-)Phosphofructokinase (340)	(+)TORC1 (CMP000722)	3
(-)RNA polymerase III (CMP000661)	(+)NuA4 complex (CMP000611)	(+)TORC2 (CMP000723)	3
(-)a-agglutinin (CMP000641)	(-)Anthranilate synthase (70)	(-)TFIID complex (CMP000604)	3
(-)Fatty acid synthetase, cytoplasmic (170)	(-)V-ATPase complex (220)	(+)Pyruvate dehydrogenase (390)	3
(+)CCAAT-binding factor complex (510.160)	(-)Tubulin complex (140.30.10)	(+)TORC2 (CMP000723)	3
(+)Catalase A (123.10)	(-)Elongator complex (CMP000579)	(-)RNA polymerase III (CMP000661)	3
(-)Fatty acid synthetase, cytoplasmic (170)	(+)Glycine decarboxylase (200)	(-)V-ATPase complex (220)	3
(+)Protein phosphatase type 1 complex (450)	(+)19S regulator (360.10.20)	(-)Ribosome-associated complex (RAC) (CMP000746)	3
(-)Oligosaccharyltransferase (520.20)	(-)VTC complex (CMP000608)	(+)TORC2 (CMP000723)	3
(+)Isocitrate lyase (253)	(-)Tim9p/Tim10p-complex (290.20.30)	(-)Phosphofructokinase (340)	2
(+)Aut2p/Aut7p complex (260.100)	(+)MATALPHA2:MATA1 (CMP000620)	(-)TRAMP5 complex (CMP000702)	2
(+)TRAMP complex (CMP000701)	(+)RPD3S complex (CMP000615)	(-)a-agglutinin (CMP000641)	2
(+)MER2-MEI4-REC114 complex (CMP000763)	(-)NUP84 complex (310.40)	(-)DCP1-DCP2 complex (CMP000646)	2
(-)Tubulin complex (140.30.10)	(-)TFIID complex (CMP000604)	(-)R2TP complex (CMP000607)	2
(-)eRF3 (500.30.30)	(-)COPII (260.30.20)	(-)DNA polymerase epsilon (CMP000553)	2
(-)Exonucleases (410.40.120)	(-)Tubulin complex (140.30.10)	(+)TORC2 (CMP000723)	2
(-)Exonucleases (410.40.120)	(+)MATALPHA2:MCM1 tetramer (CMP000619)	(-)a-agglutinin (CMP000641)	2
(-)a-agglutinin (CMP000641)	(-)Signal recognition particle (SRP) (520.40)	(+)MATALPHA2:MATA1 (CMP000620)	2
(-)histone H2A phosphatase complex (CMP000712)	(-)COPI (260.30.10)	(+)Sin3 complex (510.190.150)	2
(-)eRF1 - eukaryotic peptide chain release factor complex (CMP000686)	(-)Anthranilate synthase (70)	(-)DNA polymerase epsilon (CMP000553)	2
(-)Signal recognition particle (SRP) (520.40)	(-)TIM23 complex (CMP000531)	(+)ESCRT-III complex (CMP000704)	2
(-)Mitochondrial processing protease (MPP) (350.30)	(-)Signal recognition particle (SRP) (520.40)	(+)TORC2 (CMP000723)	2
(-)Tubulin complex (140.30.10)	(-)INO80 complex (CMP000549)	(-)TFIID complex (CMP000604)	2
(-)eRF3 (500.30.30)	(-)Anthranilate synthase (70)	(-)ISW2 complex (CMP000545)	2
(-)V-ATPase complex (220)	(+)TORC2 (CMP000723)	(-)RNase H2 complex (CMP000750)	2
(-)a-agglutinin (CMP000641)	(-)TFIIIB (510.140)	(-)GCN1-GCN20 complex (CMP000612)	2
(-)a-agglutinin (CMP000641)	(-)Signal recognition particle (SRP) (520.40)	(+)MATALPHA2:MCM1 tetramer (CMP000619)	2
(+)Isocitrate lyase (253)	(-)Tim22p-complex (290.20.10)	(-)Phosphofructokinase (340)	2
(-)Phosphofructokinase (340)	(+)MAPK cascade complex (470.20)	(-)PAM complex (CMP000621)	2
(-)Heterotrimeric G-protein complex (470.30.10)	(-)GCN1-GCN20 complex (CMP000612)	(+)TORC2 (CMP000723)	2
(-)V-ATPase complex (220)	(-)TFIID complex (CMP000604)	(-)eRF1 - eukaryotic peptide chain release factor complex (CMP000686)	2
(-)Exonucleases (410.40.120)	(-)NUP84 complex (310.40)	(+)TORC2 (CMP000723)	2
(-)tRNA (adenine-N(1)-)-methyltransferase (CMP000556)	(+)NuA4 complex (CMP000611)	(+)TORC2 (CMP000723)	2
(+)v-SNAREs (260.50.20)	(-)Heterotrimeric G-protein complex (470.30.10)	(+)TORC2 (CMP000723)	2
(-)eIF4E/eIF4G/Pab1p complex (500.10.110)	(-)Mitochondrial processing protease (MPP) (350.30)	(+)TORC2 (CMP000723)	2
(+)TORC2 (CMP000723)	(-)TOM - transport across the outer membrane (290.10)	(-)Signal recognition particle (SRP) (520.40)	2
(+)NuA4 complex (CMP000611)	(+)TORC2 (CMP000723)	(-)RNase H2 complex (CMP000750)	2
(-)V-ATPase complex (220)	(-)eRF3 (500.30.30)	(-)TFIIIB (510.140)	2
(-)TRAMP5 complex (CMP000702)	(-)Casein kinase I (120.10)	(+)TORC2 (CMP000723)	2
(-)eRF1 - eukaryotic peptide chain release factor complex (CMP000686)	(-)Anthranilate synthase (70)	(-)ISW2 complex (CMP000545)	2
(+)TORC1 (CMP000722)	(-)Casein kinase I (120.10)	(+)TORC2 (CMP000723)	2
(-)V-ATPase complex (220)	(-)TFIIIB (510.140)	(-)eRF1 - eukaryotic peptide chain release factor complex (CMP000686)	2
(-)eRF1 - eukaryotic peptide chain release factor complex (CMP000686)	(-)COPII (260.30.20)	(-)ISW2 complex (CMP000545)	2
(-)Exonucleases (410.40.120)	(+)MATALPHA2:MATA1 (CMP000620)	(-)a-agglutinin (CMP000641)	2
(-)COPII (260.30.20)	(-)Tim9p/Tim10p-complex (290.20.30)	(+)TORC2 (CMP000723)	2
(-)V-ATPase complex (220)	(+)Pyruvate dehydrogenase (390)	(-)eRF3 (500.30.30)	2
(-)V-ATPase complex (220)	(+)Pyruvate dehydrogenase (390)	(-)eRF1 - eukaryotic peptide chain release factor complex (CMP000686)	2
(+)Aut2p/Aut7p complex (260.100)	(-)Heterotrimeric G-protein complex (470.30.10)	(+)TORC2 (CMP000723)	2
(+)TORC1 (CMP000722)	(-)Phosphofructokinase (340)	(+)MER2-MEI4-REC114 complex (CMP000763)	2
(+)TORC2 (CMP000723)	(-)Heterotrimeric G-protein complex (470.30.10)	(-)Sec62-63 complex (520.10.20)	2
(-)Signal recognition particle receptor (SR) (520.50)	(+)Isocitrate lyase (253)	(-)a-agglutinin (CMP000641)	2
(+)vacuolar cis-SNARE complex (CMP000676)	(-)Heterotrimeric G-protein complex (470.30.10)	(+)TORC2 (CMP000723)	2
(-)Heterotrimeric G-protein complex (470.30.10)	(-)V-ATPase complex (220)	(+)TORC2 (CMP000723)	2
(-)V-ATPase complex (220)	(-)eRF3 (500.30.30)	(-)TFIID complex (CMP000604)	2
(-)a-agglutinin (CMP000641)	(+)MAPK cascade complex (470.20)	(-)Signal recognition particle (SRP) (520.40)	2
(+)UDP-N-acetylglucosamine transferase (CMP000609)	(-)eIF2 (500.10.20)	(-)Sec61 complex (520.10.10)	2
(+)Aut2p/Aut7p complex (260.100)	(+)MATALPHA2:MCM1 tetramer (CMP000619)	(-)TRAMP5 complex (CMP000702)	2
(-)V-ATPase complex (220)	(-)TFIIIB (510.140)	(-)R2TP complex (CMP000607)	2
(-)histone H2A phosphatase complex (CMP000712)	(-)Tubulin complex (140.30.10)	(-)eRF1 - eukaryotic peptide chain release factor complex (CMP000686)	2
(-)V-ATPase complex (220)	(-)INO80 complex (CMP000549)	(-)TFIID complex (CMP000604)	2
(-)DNA polymerase alpha (I) - primase complex (410.40.60)	(-)Tubulin complex (140.30.10)	(-)TFIID complex (CMP000604)	2
(-)TRAMP complex (CMP000701)	(-)Casein kinase I (120.10)	(+)TORC2 (CMP000723)	2
(+)NuA4 complex (CMP000611)	(-)Tim9p/Tim10p-complex (290.20.30)	(+)TORC2 (CMP000723)	2
(-)histone H2A phosphatase complex (CMP000712)	(-)COPII (260.30.20)	(+)Sin3 complex (510.190.150)	2
(-)AP-3 complex (260.20.30)	(-)prefoldin (CMP000526)	(+)TORC2 (CMP000723)	2
(-)Heterotrimeric G-protein complex (470.30.10)	(-)COPII (260.30.20)	(+)TORC2 (CMP000723)	2
(-)eIF4A (500.10.50)	(+)UDP-N-acetylglucosamine transferase (CMP000609)	(-)MAD2-CDC20 complex (CMP000714)	2
(-)Tubulin complex (140.30.10)	(-)TFIIIB (510.140)	(-)INO80 complex (CMP000549)	2
(+)Succinate dehydrogenase complex (complex II) (420.20)	(+)D-arabinose dehydrogenase (143)	(-)RPD3L complex (CMP000614)	2
(-)Tubulin complex (140.30.10)	(-)TFIIIB (510.140)	(-)R2TP complex (CMP000607)	2
(-)Heterotrimeric G-protein complex (470.30.10)	(-)Commitment complex (440.30.13)	(+)TORC2 (CMP000723)	2
(+)UDP-N-acetylglucosamine transferase (CMP000609)	(-)NUP84 complex (310.40)	(-)NTR complex (CMP000766)	2
(-)eIF4A (500.10.50)	(+)UDP-N-acetylglucosamine transferase (CMP000609)	(-)Spindle-assembly checkpoint complex (CMP000715)	2
(-)a-agglutinin (CMP000641)	(-)COPII (260.30.20)	(-)TFIID complex (CMP000604)	2
(-)Signal recognition particle receptor (SR) (520.50)	(+)CTF19 complex (CMP000516)	(+)TORC2 (CMP000723)	2
(-)Anthranilate synthase (70)	(+)TRAMP complex (CMP000701)	(-)RNase H2 complex (CMP000750)	2
(-)eIF4F (500.10.80)	(-)Mitochondrial processing protease (MPP) (350.30)	(+)TORC2 (CMP000723)	2
(-)Heterotrimeric G-protein complex (470.30.10)	(-)Casein kinase I (120.10)	(+)TORC2 (CMP000723)	2
(-)V-ATPase complex (220)	(-)TFIIIB (510.140)	(-)INO80 complex (CMP000549)	2
(-)a-agglutinin (CMP000641)	(-)TFIID complex (CMP000604)	(-)GCN1-GCN20 complex (CMP000612)	2
(-)DNA polymerase alpha (I) - primase complex (410.40.60)	(-)Tubulin complex (140.30.10)	(-)TFIIIB (510.140)	2
(-)eRF3 (500.30.30)	(-)Anthranilate synthase (70)	(-)DNA polymerase epsilon (CMP000553)	2
(-)COPII (260.30.20)	(-)Acetolactate synthase complex (40)	(+)TORC2 (CMP000723)	2
(-)eRF3 (500.30.30)	(-)COPII (260.30.20)	(-)ISW2 complex (CMP000545)	2
(-)V-ATPase complex (220)	(-)TFIID complex (CMP000604)	(-)R2TP complex (CMP000607)	2
(-)a-agglutinin (CMP000641)	(-)COPII (260.30.20)	(-)TFIIIB (510.140)	2
(-)Tubulin complex (140.30.10)	(-)eRF3 (500.30.30)	(+)RAVE complex (CMP000617)	2
(+)NuA4 complex (CMP000611)	(-)Tim22p-complex (290.20.10)	(+)TORC2 (CMP000723)	2
(+)NuA4 complex (CMP000611)	(-)Heterotrimeric G-protein complex (470.30.10)	(+)TORC2 (CMP000723)	2
(-)eIF4E (CMP000648)	(-)Mitochondrial processing protease (MPP) (350.30)	(+)TORC2 (CMP000723)	2
* (+)Complex encoded subunits are induced
* (-)Complex encoded subunits are repressed
* (-/+)Complex encoded subunits are both repressed and induced
